# Supplementary material for: Fröhlich interaction dominated by a single phonon mode in CsPbBr3
Source: Nat Commun. 2021 Oct 6;12:5844. doi: 10.1038/s41467-021-26192-0 (PMC8494801; doi:10.1038/s41467-021-26192-0)
Supplement: Supplementary file 3 — Source Data [file 41467_2021_26192_MOESM3_ESM.xlsx]

## Sheet: Figure 1a
2018-03-09-32	2018-03-09-32	After Background Subtraction		Baseline that was Subtracted from B			Inset data - obtained via Gaussian fit
Raman shift (cm-1)	Intensity (a.u.)	Raman shift (cm-1)	Intensity (a.u.)	Raman shift (cm-1)	Intensity (a.u.)		Overtone order	FWHM (cm-1)	Standard error (cm-1)
833.928	1817.16	496.264	-1.69134	496.264	84.5313		1	6.203	0.27
833.337	1792.36	495.649	2.03361	495.649	84.0864		2	9.918	0.21
832.745	1785.24	495.034	0.798556	495.034	83.6414		3	14.121	0.62
832.154	1796.04	494.42	-1.67722	494.42	83.1972
831.562	1790.68	493.805	0.0877306	493.805	82.7523
830.971	1780.16	493.19	-2.86732	493.19	82.3073
830.379	1759.48	492.575	-0.702371	492.575	81.8624
829.787	1754.16	491.96	0.742578	491.96	81.4174
829.196	1758.76	491.345	-0.772473	491.345	80.9725
828.604	1762.56	490.729	-1.2068	490.729	80.5268
828.012	1731.8	490.114	2.67815	490.114	80.0819
827.42	1720.92	489.499	1.5631	489.499	79.6369
826.828	1711.88	488.884	-0.871953	488.884	79.192
826.237	1721.56	488.268	0.49372	488.268	78.7463
825.645	1716.56	487.653	1.37867	487.653	78.3013
825.053	1675.6	487.038	-0.136382	487.038	77.8564
824.461	1677.08	486.422	-0.770709	486.422	77.4107
823.869	1676.44	485.807	-0.12576	485.807	76.9658
823.276	1677.2	485.191	1.15991	485.191	76.5201
822.684	1660.32	484.576	2.12486	484.576	76.0751
822.092	1646.16	483.96	0.250534	483.96	75.6295
821.5	1631.36	483.344	1.21621	483.344	75.1838
820.908	1635.28	482.729	0.101156	482.729	74.7388
820.315	1622.6	482.113	3.34683	482.113	74.2932
819.723	1596.56	481.497	0.872501	481.497	73.8475
819.131	1586.36	480.881	0.758174	480.881	73.4018
818.538	1580.08	480.265	1.12385	480.265	72.9562
817.946	1592.16	479.649	3.16952	479.649	72.5105
817.353	1557.8	479.033	1.27078	479.033	72.1692
816.761	1549	478.417	2.80425	478.417	71.9958
816.168	1544.8	477.801	2.13772	477.801	71.8223
815.575	1550.64	477.185	3.8712	477.185	71.6488
814.983	1540.72	476.569	1.56467	476.569	71.4753
814.39	1502.56	475.953	0.098145	475.953	71.3019
813.797	1500.24	475.337	2.43162	475.337	71.1284
813.205	1499.36	474.72	4.32537	474.72	70.9546
812.612	1497.88	474.104	5.29885	474.104	70.7812
812.019	1475.12	473.488	2.79232	473.488	70.6077
811.426	1465.32	472.871	1.12608	472.871	70.4339
810.833	1466.56	472.255	4.21955	472.255	70.2604
810.24	1457.2	471.638	3.91331	471.638	70.0867
809.647	1456.6	471.022	3.04678	471.022	69.9132
809.054	1438.72	470.405	4.22054	470.405	69.7395
808.461	1418.32	469.789	5.47401	469.789	69.566
807.868	1428.6	469.172	7.16777	469.172	69.3922
807.274	1424.92	468.555	6.14152	468.555	69.2185
806.681	1408.28	467.939	6.59499	467.939	69.045
806.088	1389.32	467.322	8.48875	467.322	68.8712
805.495	1385.12	466.705	9.82251	466.705	68.6975
804.901	1378.84	466.088	10.8763	466.088	68.5237
804.308	1381.96	465.471	10.93	465.471	68.35
803.714	1355.92	464.854	12.2638	464.854	68.1762
803.121	1346.28	464.237	14.7975	464.237	68.0025
802.527	1357.28	463.62	13.9313	463.62	67.8287
801.934	1340.2	463.003	15.385	463.003	67.655
801.34	1330.04	462.386	16.4788	462.386	67.4812
800.747	1323.56	461.769	16.5325	461.769	67.3075
800.153	1309.96	461.152	19.0263	461.152	67.1337
799.559	1314.92	460.534	16.8003	460.534	66.9597
798.965	1304.52	459.917	18.2141	459.917	66.7859
798.372	1290.44	459.3	18.6679	459.3	66.6121
797.778	1278.64	458.682	17.1219	458.682	66.4381
797.184	1273.8	458.065	17.8556	458.065	66.2644
796.59	1272.92	457.447	15.7097	457.447	66.0903
795.996	1269.04	456.83	18.4434	456.83	65.9166
795.402	1252.48	456.212	16.5375	456.212	65.7425
794.808	1245.76	455.595	14.9912	455.595	65.5688
794.214	1253.56	454.977	11.9653	454.977	65.3947
793.62	1248.52	454.359	11.7393	454.359	65.2207
793.025	1219.24	453.742	9.27306	453.742	65.0469
792.431	1216.36	453.124	9.5671	453.124	64.8729
791.837	1220.48	452.506	7.10113	452.506	64.6989
791.243	1218.12	451.888	8.07517	451.888	64.5248
790.648	1207.32	451.27	7.36921	451.27	64.3508
790.054	1190.28	450.652	8.38324	450.652	64.1768
789.46	1191.4	450.034	6.35728	450.034	64.0027
788.865	1186.08	449.416	5.25132	449.416	63.8287
788.271	1184.52	448.798	5.34536	448.798	63.6546
787.676	1162.8	448.18	6.15939	448.18	63.4806
787.081	1157.6	447.562	4.85343	447.562	63.3066
786.487	1156.36	446.944	8.14747	446.944	63.1325
785.892	1164.72	446.326	4.4415	446.326	62.9585
785.297	1142.36	445.707	6.73582	445.707	62.7842
784.703	1132.08	445.089	4.66986	445.089	62.6101
784.108	1129.8	444.47	5.48418	444.47	62.4358
783.513	1137.48	443.852	3.81822	443.852	62.2618
782.918	1129.4	443.234	6.31225	443.234	62.0877
782.323	1102.68	442.615	5.64657	442.615	61.9134
781.728	1101.24	441.996	4.66089	441.996	61.7391
781.133	1093.88	441.378	3.59493	441.378	61.5651
780.538	1100.44	440.759	3.76925	440.759	61.3908
779.943	1092.32	440.141	5.82328	440.141	61.2167
779.348	1076.4	439.522	3.2376	439.522	61.0424
778.753	1077.52	438.903	6.73192	438.903	60.8681
778.158	1083.44	438.284	3.02624	438.284	60.6938
777.563	1079.92	437.665	5.16056	437.665	60.5194
776.967	1052.84	437.046	2.45488	437.046	60.3451
776.372	1045.52	436.428	3.06891	436.428	60.1711
775.777	1049.32	435.809	3.12323	435.809	59.9968
775.181	1048.96	435.189	3.53783	435.189	59.8222
774.586	1033.44	434.57	3.19215	434.57	59.6478
773.99	1016.4	433.951	3.12647	433.951	59.4735
773.395	1007.24	433.332	4.10079	433.332	59.2992
772.799	1012.96	432.713	4.15511	432.713	59.1249
772.204	1014.32	432.094	2.88943	432.094	58.9506
771.608	993.04	431.474	3.30403	431.474	58.776
771.012	978.44	430.855	0.718345	430.855	58.6017
770.416	984.64	430.236	3.36592	430.236	58.4341
769.821	975.48	429.616	2.32964	429.616	58.2704
769.225	973.28	428.997	2.09309	428.997	58.1069
768.629	961.52	428.377	3.21681	428.377	57.9432
768.033	956.92	427.758	4.50027	427.758	57.7797
767.437	956.08	427.138	0.463991	427.138	57.616
766.841	960.88	426.518	0.107711	426.518	57.4523
766.245	932.08	425.899	2.19117	425.899	57.2888
765.649	927.08	425.279	3.03489	425.279	57.1251
765.053	929.84	424.659	2.83861	424.659	56.9614
764.457	921.08	424.039	1.56233	424.039	56.7977
763.861	916.76	423.42	2.52578	423.42	56.6342
763.265	907.8	422.8	0.289503	422.8	56.4705
762.668	909.16	422.18	1.93322	422.18	56.3068
762.072	901.04	421.56	1.37694	421.56	56.1431
761.476	901.04	420.94	3.30066	420.94	55.9793
760.879	890.36	420.32	2.66438	420.32	55.8156
760.283	870.16	419.699	2.14837	419.699	55.6516
759.686	874.88	419.079	1.03209	419.079	55.4879
759.09	877.28	418.459	1.63581	418.459	55.3242
758.493	868.44	417.839	2.59953	417.839	55.1605
757.897	852.68	417.219	3.08325	417.219	54.9968
757.3	844.24	416.598	1.88723	416.598	54.8328
756.703	846.56	415.978	1.29095	415.978	54.669
756.107	838.16	415.357	0.734938	415.357	54.5051
755.51	838.04	414.737	3.29866	414.737	54.3413
754.913	812.72	414.116	2.14264	414.116	54.1774
754.316	818.72	413.496	0.746362	413.496	54.0136
753.719	825.04	412.875	0.990346	412.875	53.8497
753.122	806.96	412.255	2.27407	412.255	53.6859
752.525	797.48	411.634	1.59805	411.634	53.5219
751.928	796.88	411.013	0.442035	411.013	53.358
751.331	793.88	410.392	0.406019	410.392	53.194
750.734	804.16	409.772	1.20974	409.772	53.0303
750.137	779.56	409.151	2.85372	409.151	52.8663
749.54	774.24	408.53	1.21771	408.53	52.7023
748.943	776.36	407.909	1.86169	407.909	52.5383
748.346	773.32	407.288	2.90568	407.288	52.3743
747.748	761.56	406.667	1.42966	406.667	52.2103
747.151	751	406.046	2.79364	406.046	52.0464
746.554	749.36	405.425	3.79763	405.425	51.8824
745.956	751.48	404.803	3.60188	404.803	51.7181
745.359	752.2	404.182	2.88586	404.182	51.5541
744.761	740.12	403.561	1.84985	403.561	51.3902
744.164	722.44	402.94	1.37383	402.94	51.2262
743.566	733.44	402.318	2.69808	402.318	51.0619
742.968	724.6	401.697	0.782825	401.697	50.9372
742.371	727.88	401.075	1.98242	401.075	50.8576
741.773	711.44	400.454	0.661881	400.454	50.7781
741.175	705.48	399.832	0.661472	399.832	50.6985
740.577	708.8	399.211	2.54094	399.211	50.6191
739.98	699.68	398.589	2.26053	398.589	50.5395
739.382	698.28	397.968	0.539991	397.968	50.46
738.784	684.52	397.346	1.89958	397.346	50.3804
738.186	688.76	396.724	2.29917	396.724	50.3008
737.588	686.2	396.102	4.25877	396.102	50.2212
736.99	689.56	395.481	0.65823	395.481	50.1418
736.392	670.28	394.859	1.97782	394.859	50.0622
735.794	658.64	394.237	0.217414	394.237	49.9826
735.196	666.28	393.615	1.33701	393.615	49.903
734.597	665.04	392.993	1.9766	392.993	49.8234
733.999	661.48	392.371	0.976189	392.371	49.7438
733.401	645.8	391.749	2.45578	391.749	49.6642
732.802	654.4	391.127	1.37537	391.127	49.5846
732.204	650.56	390.504	2.69509	390.504	49.5049
731.606	644.16	389.882	1.45468	389.882	49.4253
731.007	635.2	389.26	1.97427	389.26	49.3457
730.409	626.8	388.638	1.69387	388.638	49.2661
729.81	630	388.015	2.33359	388.015	49.1864
729.212	623.52	387.393	1.21318	387.393	49.1068
728.613	628.6	386.77	1.3329	386.77	49.0271
728.014	615.44	386.148	1.17249	386.148	48.9475
727.416	610.52	385.525	2.01221	385.525	48.8678
726.817	617.36	384.903	0.451801	384.903	48.7882
726.218	607.2	384.28	2.45152	384.28	48.7085
725.619	599.6	383.658	2.13111	383.658	48.6289
725.02	599.32	383.035	0.930832	383.035	48.5492
724.422	590.44	382.412	2.49055	382.412	48.4694
723.823	597.24	381.789	2.89027	381.789	48.3897
723.224	586.2	381.167	2.52986	381.167	48.3101
722.625	580.52	380.544	2.44958	380.544	48.2304
722.026	582.88	379.921	0.729302	379.921	48.1507
721.426	583.24	379.298	1.60902	379.298	48.071
720.827	582.92	378.675	1.64874	378.675	47.9913
720.228	568.6	378.052	2.24846	378.052	47.9115
719.629	566.48	377.429	-0.23182	377.429	47.8318
719.03	562.72	376.806	2.0079	376.806	47.7521
718.43	563.32	376.182	2.32775	376.182	47.6723
717.831	559.36	375.559	1.52747	375.559	47.5925
717.231	549.24	374.936	2.40719	374.936	47.5128
716.632	552	374.313	1.20691	374.313	47.4331
716.033	556.16	373.689	2.12675	373.689	47.3532
715.433	546.08	373.066	2.52647	373.066	47.2735
714.833	534.48	372.442	-0.113679	372.442	47.1937
714.234	538.04	371.819	-0.433959	371.819	47.114
713.634	537.48	371.195	0.365889	371.195	47.0341
713.035	533.4	370.572	0.645608	370.572	46.9544
712.435	526.52	369.948	0.965456	369.948	46.8745
711.835	523.88	369.324	0.765303	369.324	46.7947
711.235	528.04	368.701	-1.11498	368.701	46.715
710.635	524.16	368.077	0.444871	368.077	46.6351
710.035	520.88	367.453	0.604718	367.453	46.5553
709.436	512.08	366.829	0.364566	366.829	46.4754
708.836	509.24	366.205	0.324413	366.205	46.3956
708.236	508.4	365.582	2.60413	365.582	46.3159
707.635	506.16	364.958	2.72398	364.958	46.236
707.035	495	364.334	-0.796172	364.334	46.1562
706.435	493.84	363.709	1.8838	363.709	46.0762
705.835	495.96	363.085	2.12365	363.085	45.9963
705.235	499.88	362.461	1.7235	362.461	45.9165
704.634	488.56	361.837	1.76335	361.837	45.8367
704.034	481.2	361.213	0.163194	361.213	45.7568
703.434	482.68	360.588	0.68317	360.588	45.6768
702.833	479.88	359.964	1.72302	359.964	45.597
702.233	469.2	359.34	1.72287	359.34	45.5171
701.633	468.64	358.715	3.00284	358.715	45.4372
701.032	469.36	358.091	2.16269	358.091	45.3573
700.431	468.76	357.466	3.40266	357.466	45.2773
699.831	466.08	356.842	2.88251	356.842	45.1975
699.23	454.84	356.217	2.08249	356.217	45.1175
698.629	458.16	355.593	1.44233	355.593	45.0377
698.029	456.44	354.968	0.12231	354.968	44.9577
697.428	455.92	354.343	2.08229	354.343	44.8777
696.827	445.24	353.719	0.562133	353.719	44.7979
696.226	444.36	353.094	2.80211	353.094	44.7179
695.625	441.56	352.469	1.12208	352.469	44.6379
695.025	445.12	351.844	2.40206	351.844	44.5579
694.424	434.92	351.219	0.562036	351.219	44.478
693.823	431.88	350.594	0.682011	350.594	44.398
693.221	434.92	349.969	-0.758013	349.969	44.318
692.62	426.8	349.344	1.20196	349.344	44.238
692.019	430.48	348.719	1.04194	348.719	44.1581
691.418	418.04	348.094	1.96191	348.094	44.0781
690.817	415.96	347.468	1.28202	347.468	43.998
690.216	425.44	346.843	0.841992	346.843	43.918
689.614	415.04	346.218	1.48197	346.218	43.838
689.013	410.76	345.593	0.801944	345.593	43.7581
688.411	411.4	344.967	1.00205	344.967	43.678
687.81	414.12	344.342	2.48202	344.342	43.598
687.209	408.36	343.716	2.16213	343.716	43.5179
686.607	404.48	343.091	3.1221	343.091	43.4379
686.005	399.88	342.465	1.96221	342.465	43.3578
685.404	401.2	341.84	1.60218	341.84	43.2778
684.802	403	341.214	1.16228	341.214	43.1977
684.201	401.2	340.588	1.28239	340.588	43.1176
683.599	392.48	339.963	2.76236	339.963	43.0376
682.997	388.2	339.337	3.84247	339.337	42.9575
682.395	395.28	338.711	0.76257	338.711	42.8774
681.793	388.96	338.085	1.44267	338.085	42.7973
681.191	381.12	337.459	2.56278	337.459	42.7172
680.59	384.4	336.833	2.00288	336.833	42.6371
679.988	383.72	336.207	3.16298	336.207	42.557
679.386	384.48	335.581	3.08309	335.581	42.4769
678.784	376.32	334.955	2.04319	334.955	42.3968
678.181	376.12	334.329	3.0433	334.329	42.3167
677.579	376.36	333.703	1.6034	333.703	42.2366
676.977	373.24	333.077	1.0435	333.077	42.1565
676.375	363.64	332.45	2.80373	332.45	42.0763
675.773	363.92	331.824	3.31317	331.824	42.0068
675.17	362.68	331.198	2.96828	331.198	41.9517
674.568	365.08	330.571	0.303465	330.571	41.8965
673.966	365.32	329.945	2.95857	329.945	41.8414
673.363	359.48	329.318	3.05376	329.318	41.7862
672.761	361.52	328.692	2.22886	328.692	41.7311
672.158	360.68	328.065	1.00405	328.065	41.676
671.556	357.68	327.439	1.41915	327.439	41.6209
670.953	356.64	326.812	2.15434	326.812	41.5657
670.35	349.08	326.185	2.60953	326.185	41.5105
669.748	351.84	325.558	1.38472	325.558	41.4553
669.145	353.32	324.932	0.719819	324.932	41.4002
668.542	341.96	324.305	2.69501	324.305	41.345
667.939	340.36	323.678	3.7902	323.678	41.2898
667.336	340.72	323.051	2.20539	323.051	41.2346
666.734	345.4	322.424	3.58058	322.424	41.1794
666.131	342.96	321.797	3.11577	321.797	41.1242
665.528	336.76	321.17	3.53096	321.17	41.069
664.925	336.08	320.543	2.66615	320.543	41.0139
664.322	337.88	319.916	4.68134	319.916	40.9587
663.718	336.76	319.289	5.37652	319.289	40.9035
663.115	330.08	318.661	7.5918	318.661	40.8482
662.512	326.96	318.034	6.84699	318.034	40.793
661.909	332.04	317.407	7.62218	317.407	40.7378
661.306	329	316.779	10.4775	316.779	40.6825
660.702	328.56	316.152	10.9326	316.152	40.6274
660.099	323.32	315.524	11.4279	315.524	40.5721
659.496	323.64	314.897	14.4031	314.897	40.5169
658.892	324.72	314.269	16.2184	314.269	40.4616
658.289	317.84	313.642	18.8336	313.642	40.4064
657.685	311.96	313.014	21.2089	313.014	40.3511
657.082	319.6	312.386	25.3041	312.386	40.2959
656.478	319.56	311.759	31.7993	311.759	40.2407
655.874	314.32	311.131	34.2546	311.131	40.1854
655.271	313.44	310.503	39.5499	310.503	40.1301
654.667	311.32	309.875	42.3652	309.875	40.0748
654.063	312.68	309.247	48.8204	309.247	40.0196
653.459	310.48	308.619	53.0757	308.619	39.9643
652.855	306.6	307.991	55.971	307.991	39.909
652.252	306.2	307.363	57.6663	307.363	39.8537
651.648	303.2	306.735	54.3215	306.735	39.7985
651.044	305.52	306.107	52.1368	306.107	39.7432
650.44	297.76	305.479	50.7521	305.479	39.6879
649.836	294.88	304.851	46.9674	304.851	39.6326
649.231	293.88	304.223	42.7027	304.223	39.5773
648.627	300.76	303.594	38.318	303.594	39.522
648.023	295	302.966	35.2533	302.966	39.4667
647.419	286.96	302.338	26.2286	302.338	39.4114
646.815	286.76	301.709	26.8039	301.709	39.3561
646.21	295.72	301.081	21.8992	301.081	39.3008
645.606	287.8	300.452	20.6746	300.452	39.2454
645.001	287.44	299.824	16.3699	299.824	39.1901
644.397	283.96	299.195	15.5852	299.195	39.1348
643.793	286.8	298.566	12.9206	298.566	39.0794
643.188	283.72	297.938	14.6559	297.938	39.0241
642.583	278.52	297.309	12.2712	297.309	38.9688
641.979	276.08	296.68	11.6466	296.68	38.9134
641.374	280.72	296.051	11.742	296.051	38.858
640.77	276.72	295.422	9.75734	295.422	38.8027
640.165	274.8	294.793	10.7727	294.793	38.7473
639.56	277.12	294.164	9.78807	294.164	38.6919
638.955	270.92	293.535	10.6434	293.535	38.6366
638.35	271.04	292.906	9.5788	292.906	38.5812
637.745	271.12	292.277	7.23416	292.277	38.5258
637.14	267.36	291.648	8.36953	291.648	38.4705
636.535	265.04	291.019	9.10489	291.019	38.4151
635.93	266.92	290.39	7.60026	290.39	38.3597
635.325	263.24	289.76	7.65571	289.76	38.3043
634.72	261.8	289.131	7.15108	289.131	38.2489
634.115	257.64	288.502	8.80645	288.502	38.1936
633.51	263.76	287.872	7.7419	287.872	38.1381
632.905	259.2	287.243	6.51726	287.243	38.0827
632.299	256.56	286.613	7.61272	286.613	38.0273
631.694	257.92	285.984	6.10808	285.984	37.9719
631.089	255.12	285.354	5.64354	285.354	37.9165
630.483	256.72	284.725	5.8589	284.725	37.8611
629.878	253.88	284.095	5.99436	284.095	37.8056
629.272	250.4	283.465	5.60981	283.465	37.7502
628.667	249.6	282.835	4.58526	282.835	37.6947
628.061	251.84	282.206	7.04063	282.206	37.6394
627.456	248.64	281.576	5.37608	281.576	37.5839
626.85	250.12	280.946	4.51154	280.946	37.5285
626.244	251.36	280.316	5.84699	280.316	37.473
625.639	253	279.686	5.46244	279.686	37.4176
625.033	251.8	279.056	4.5579	279.056	37.3621
624.427	246.92	278.426	3.57335	278.426	37.3066
623.821	243.68	277.796	4.8688	277.796	37.2512
623.215	248.92	277.165	5.32435	277.165	37.1957
622.609	248.76	276.535	4.7398	276.535	37.1402
622.003	245.88	275.905	4.87525	275.905	37.0847
621.397	241.4	275.275	3.01071	275.275	37.0293
620.791	246.28	274.644	5.26625	274.644	36.9738
620.185	248.4	274.014	3.9617	274.014	36.9183
619.579	244.04	273.384	3.09716	273.384	36.8628
618.973	241.48	272.753	3.9527	272.753	36.8073
618.366	240.76	272.123	4.48815	272.123	36.7518
617.76	248.32	271.492	2.46369	271.492	36.6963
617.154	242.56	270.861	2.75923	270.861	36.6408
616.547	244.28	270.231	2.89469	270.231	36.5853
615.941	241.08	269.6	3.67023	269.6	36.5298
615.334	246.92	268.969	4.84577	268.969	36.4742
614.728	242.84	268.338	2.74131	268.338	36.4187
614.121	243.48	267.708	3.67677	267.708	36.3632
613.515	244.04	267.077	3.61231	267.077	36.3077
612.908	246.08	266.446	3.90785	266.446	36.2522
612.301	237.96	265.815	2.96339	265.815	36.1966
611.695	240.72	265.184	2.65893	265.184	36.1411
611.088	235.64	264.553	1.59447	264.553	36.0855
610.481	236.52	263.922	1.21002	263.922	36.03
609.874	235.68	263.29	2.94565	263.29	35.9744
609.268	234.8	262.659	2.52119	262.659	35.9188
608.661	232.84	262.028	2.01673	262.028	35.8633
608.054	228.08	261.397	1.27227	261.397	35.8077
607.447	234.72	260.765	1.2079	260.765	35.7521
606.84	229.64	260.134	1.38344	260.134	35.6966
606.232	225.44	259.503	2.51898	259.503	35.641
605.625	224.08	258.871	2.01461	258.871	35.5854
605.018	223.88	258.24	1.59015	258.24	35.5298
604.411	224.44	257.608	1.92578	257.608	35.4742
603.804	223.96	256.976	0.741414	256.976	35.4186
603.196	220.6	256.345	2.47696	256.345	35.363
602.589	218.56	255.713	1.45393	255.713	35.3061
601.982	219.96	255.081	0.5545	255.081	35.2455
601.374	215.6	254.45	2.45498	254.45	35.185
600.767	213.48	253.818	1.27555	253.818	35.1245
600.159	210.68	253.186	-0.22388	253.186	35.0639
599.552	217.56	252.554	0.796692	252.554	35.0033
598.944	211.92	251.922	0.777265	251.922	34.9427
598.336	215.2	251.29	0.717837	251.29	34.8822
597.729	210.36	250.658	1.09841	250.658	34.8216
597.121	212.08	250.026	1.75898	250.026	34.761
596.513	213	249.394	0.699553	249.394	34.7004
595.905	209.52	248.762	1.52013	248.762	34.6399
595.298	207.28	248.129	1.42079	248.129	34.5792
594.69	209	247.497	1.16137	247.497	34.5186
594.082	208.56	246.865	2.10194	246.865	34.4581
593.474	203.08	246.232	1.08261	246.232	34.3974
592.866	200.4	245.6	1.74318	245.6	34.3368
592.258	202.12	244.968	2.48375	244.968	34.2762
591.65	203.68	244.335	0.304418	244.335	34.2156
591.041	202.52	243.703	2.00499	243.703	34.155
590.433	198.16	243.07	0.825658	243.07	34.0943
589.825	197.4	242.437	0.806326	242.437	34.0337
589.217	199.8	241.805	1.6669	241.805	33.9731
588.608	199.96	241.172	1.56757	241.172	33.9124
588	201.8	240.539	2.54823	240.539	33.8518
587.392	196.28	239.906	1.9689	239.906	33.7911
586.783	197.16	239.274	2.38947	239.274	33.7305
586.175	200.96	238.641	2.13014	238.641	33.6699
585.566	196.36	238.008	1.95081	238.008	33.6092
584.958	190.04	237.375	1.21148	237.375	33.5485
584.349	193.84	236.742	1.47215	236.742	33.4879
583.74	195.68	236.109	2.41281	236.109	33.4272
583.132	194.92	235.475	1.79358	235.475	33.3664
582.523	188.92	234.842	1.69425	234.842	33.3058
581.914	187	234.209	2.43491	234.209	33.2451
581.305	187.32	233.576	3.21558	233.576	33.1844
580.696	185.16	232.943	3.39625	232.943	33.1237
580.088	181.92	232.309	1.45701	232.309	33.063
579.479	185.28	231.676	2.19768	231.676	33.0023
578.87	185.84	231.042	3.33845	231.042	32.9416
578.261	179.2	230.409	4.55911	230.409	32.8809
577.651	179.56	229.775	2.81988	229.775	32.8201
577.042	175.64	229.142	2.72055	229.142	32.7595
576.433	178.68	228.508	4.34131	228.508	32.6987
575.824	175.28	227.874	3.64207	227.874	32.6379
575.215	175.68	227.241	1.70274	227.241	32.5773
574.605	170	226.607	1.76351	226.607	32.5165
573.996	173.64	225.973	1.82427	225.973	32.4557
573.387	174.64	225.339	4.28503	225.339	32.395
572.777	168.76	224.705	1.3858	224.705	32.3342
572.168	167.48	224.072	1.84647	224.072	32.2735
571.558	169.6	223.438	2.46723	223.438	32.2128
570.949	168.36	222.804	3.88799	222.804	32.152
570.339	167.32	222.169	2.22885	222.169	32.0911
569.73	162.4	221.535	1.72962	221.535	32.0304
569.12	162.24	220.901	2.87038	220.901	31.9696
568.51	164.56	220.267	3.17114	220.267	31.9089
567.9	164.92	219.633	3.59191	219.633	31.8481
567.291	157.88	218.998	1.49277	218.998	31.7872
566.681	160.8	218.364	2.11353	218.364	31.7265
566.071	159.68	217.73	1.9743	217.73	31.6657
565.461	157.8	217.095	3.59516	217.095	31.6048
564.851	158.32	216.461	1.33592	216.461	31.5441
564.241	153.68	215.826	2.91678	215.826	31.4832
563.631	155.8	215.192	2.21754	215.192	31.4225
563.021	158.36	214.557	0.718402	214.557	31.3616
562.411	153.96	213.923	2.61917	213.923	31.3008
561.8	149.4	213.288	3.12003	213.288	31.24
561.19	149.72	212.653	3.62089	212.653	31.1791
560.58	152.52	212.018	2.24175	212.018	31.1183
559.97	150.6	211.383	3.3826	211.383	31.0574
559.359	147.96	210.749	3.16337	210.749	30.9966
558.749	147.12	210.114	3.34423	210.114	30.9358
558.138	148.2	209.479	4.84509	209.479	30.8749
557.528	147.48	208.844	3.82595	208.844	30.8141
556.917	146.32	208.209	3.64681	208.209	30.7532
556.307	138.32	207.574	4.22767	207.574	30.6923
555.696	141.36	206.938	5.88862	206.938	30.6314
555.086	140.84	206.303	4.34948	206.303	30.5705
554.475	140.08	205.668	2.49034	205.668	30.5097
553.864	140.72	205.033	3.5112	205.033	30.4488
553.253	136.68	204.397	4.17216	204.397	30.3878
552.643	136.32	203.762	4.31302	203.762	30.327
552.032	138.16	203.127	3.37388	203.127	30.2661
551.421	134.84	202.491	2.71483	202.491	30.2052
550.81	136.12	201.856	2.61569	201.856	30.1443
550.199	134.96	201.22	2.55665	201.22	30.0834
549.588	134.36	200.584	3.2576	200.584	30.0224
548.977	133.16	199.949	1.71846	199.949	29.9615
548.366	127.52	199.313	2.29942	199.313	29.9006
547.754	130.84	198.677	2.48037	198.677	29.8396
547.143	128.64	198.042	0.821233	198.042	29.7788
546.532	130.12	197.406	2.24219	197.406	29.7178
545.921	125	196.77	1.02314	196.77	29.6569
545.309	126.92	196.134	1.8041	196.134	29.5959
544.698	124.08	195.498	1.22506	195.498	29.5349
544.087	124.92	194.862	2.28601	194.862	29.474
543.475	120.6	194.226	1.74697	194.226	29.413
542.864	122.2	193.59	1.76792	193.59	29.3521
542.252	124.08	192.954	1.74888	192.954	29.2911
541.64	118.92	192.318	0.649833	192.318	29.2302
541.029	120.12	191.681	1.39088	191.681	29.1691
540.417	118.36	191.045	1.49184	191.045	29.1082
539.805	117.16	190.409	1.3128	190.409	29.0472
539.194	117.84	189.772	0.813847	189.772	28.9862
538.582	113.2	189.136	2.2748	189.136	28.9252
537.97	114	188.499	0.495854	188.499	28.8641
537.358	112.92	187.863	1.87681	187.863	28.8032
536.746	112.6	187.226	0.737861	187.226	28.7421
536.134	112.64	186.59	2.03882	186.59	28.6812
535.522	112.04	185.953	2.17987	185.953	28.6201
534.91	111.4	185.316	2.64092	185.316	28.5591
534.298	110.32	184.68	1.58187	184.68	28.4981
533.686	109.88	184.043	3.48293	184.043	28.4371
533.074	107.72	183.406	1.30398	183.406	28.376
532.462	110.16	182.769	2.04503	182.769	28.315
531.849	106.96	182.132	2.78608	182.132	28.2539
531.237	107.32	181.495	2.00713	181.495	28.1929
530.625	103.76	180.858	1.90818	180.858	28.1318
530.012	103.8	180.221	1.48923	180.221	28.0708
529.4	103.32	179.584	2.75029	179.584	28.0097
528.787	104.64	178.947	4.61134	178.947	27.9487
528.175	101.36	178.31	2.59239	178.31	27.8876
527.562	102.52	177.673	1.89344	177.673	27.8266
526.95	101.24	177.035	2.83459	177.035	27.7654
526.337	101.96	176.398	3.81564	176.398	27.7044
525.724	102.76	175.761	0.11669	175.761	27.6433
525.111	103.64	175.123	2.09784	175.123	27.5822
524.499	109.2	174.486	1.95889	174.486	27.5211
523.886	112.4	173.848	2.04784	173.848	27.4722
523.273	108.28	173.211	1.65585	173.211	27.4242
522.66	99.68	172.573	0.823938	172.573	27.3761
522.047	100.2	171.936	1.47195	171.936	27.328
521.434	97.24	171.298	1.44004	171.298	27.28
520.821	97.36	170.66	1.64813	170.66	27.2319
520.208	94.16	170.022	1.17621	170.022	27.1838
519.595	94.64	169.385	1.86423	169.385	27.1358
518.982	94.68	168.747	2.07231	168.747	27.0877
518.368	95.56	168.109	2.8404	168.109	27.0396
517.755	94.08	167.471	3.16849	167.471	26.9915
517.142	91.72	166.833	3.57658	166.833	26.9434
516.529	94.76	166.195	3.98467	166.195	26.8953
515.915	93.04	165.557	4.75275	165.557	26.8472
515.302	92	164.919	2.76084	164.919	26.7992
514.688	93.8	164.28	4.849	164.28	26.751
514.075	93.76	163.642	5.33709	163.642	26.7029
513.461	94.4	163.004	7.54518	163.004	26.6548
512.848	92	162.366	9.07327	162.366	26.6067
512.234	90.32	161.727	9.80143	161.727	26.5586
511.62	91.8	161.089	10.9295	161.089	26.5105
511.006	92.92	160.45	13.4177	160.45	26.4623
510.393	89.6	159.812	17.1458	159.812	26.4142
509.779	90.48	159.173	22.6339	159.173	26.3661
509.165	93.32	158.535	29.842	158.535	26.318
508.551	93.16	157.896	37.6902	157.896	26.2698
507.937	89.72	157.257	46.8183	157.257	26.2217
507.323	89	156.619	61.8264	156.619	26.1736
506.709	90.92	155.98	76.5946	155.98	26.1254
506.095	90.92	155.341	89.2828	155.341	26.0772
505.481	90.2	154.702	100.691	154.702	26.0291
504.867	90.68	154.063	98.9391	154.063	25.9809
504.253	88.84	153.424	94.8273	153.424	25.9327
503.638	88.92	152.785	79.9954	152.785	25.8846
503.024	87.48	152.146	66.0836	152.146	25.8364
502.41	86.64	151.507	52.3717	151.507	25.7883
501.795	87.32	150.868	41.6199	150.868	25.7401
501.181	88.48	150.229	32.7481	150.229	25.6919
500.567	86.24	149.59	26.6362	149.59	25.6438
499.952	87.84	148.95	21.4845	148.95	25.5955
499.337	84.88	148.311	18.9326	148.311	25.5474
498.723	86.16	147.672	16.5008	147.672	25.4992
498.108	85.68	147.032	14.069	147.032	25.451
497.494	86.56	146.393	11.9172	146.393	25.4028
496.879	85.24	145.753	10.9254	145.753	25.3546
496.264	82.84	145.114	10.5336	145.114	25.3064
495.649	86.12	144.474	9.70184	144.474	25.2582
495.034	84.44	143.835	8.55	143.835	25.21
494.42	81.52	143.195	9.63824	143.195	25.1618
493.805	82.84	142.555	8.96648	142.555	25.1135
493.19	79.44	141.915	7.01472	141.915	25.0653
492.575	81.16	141.276	8.50288	141.276	25.0171
491.96	82.16	140.636	8.07112	140.636	24.9689
491.345	80.2	139.996	7.51936	139.996	24.9206
490.729	79.32	139.356	7.0876	139.356	24.8724
490.114	82.76	138.716	6.45584	138.716	24.8242
489.499	81.2	138.076	5.42407	138.076	24.7759
488.884	78.32	137.436	6.35231	137.436	24.7277
488.268	79.24	136.796	5.64055	136.796	24.6794
487.653	79.68	136.155	5.60887	136.155	24.6311
487.038	77.72	135.515	7.0971	135.515	24.5829
486.422	76.64	134.875	5.34534	134.875	24.5347
485.807	76.84	134.235	5.39358	134.235	24.4864
485.191	77.68	133.594	8.36189	133.594	24.4381
484.576	78.2	132.954	5.77013	132.954	24.3899
483.96	75.88	132.313	5.01845	132.313	24.3416
483.344	76.4	131.673	5.26669	131.673	24.2933
482.729	74.84	131.032	5.395	131.032	24.245
482.113	77.64	130.392	6.08324	130.392	24.1968
481.497	74.72	129.751	6.05155	129.751	24.1484
480.881	74.16	129.11	5.81987	129.11	24.1001
480.265	74.08	128.47	4.50811	128.47	24.0519
479.649	75.68	127.829	3.87642	127.829	24.0036
479.033	73.44	127.188	4.92473	127.188	23.9553
478.417	74.8	126.547	4.01305	126.547	23.907
477.801	73.96	125.906	3.18136	125.906	23.8586
477.185	75.52	125.265	3.78968	125.265	23.8103
476.569	73.04	124.624	4.67799	124.624	23.762
475.953	71.4	123.983	4.1263	123.983	23.7137
475.337	73.56	123.342	3.73462	123.342	23.6654
474.72	75.28	122.701	2.86293	122.701	23.6171
474.104	76.08	122.06	3.55124	122.06	23.5688
473.488	73.4	121.419	3.15956	121.419	23.5204
472.871	71.56	120.777	2.88795	120.777	23.4721
472.255	74.48	120.136	3.09626	120.136	23.4237
471.638	74	119.495	3.50458	119.495	23.3754
471.022	72.96	118.853	2.99297	118.853	23.327
470.405	73.96	118.212	3.80128	118.212	23.2787
469.789	75.04	117.57	2.52967	117.57	23.2303
469.172	76.56	116.929	2.93798	116.929	23.182
468.555	75.36	116.287	3.34637	116.287	23.1336
467.939	75.64	115.645	0.874762	115.645	23.0852
467.322	77.36	115.004	2.52308	115.004	23.0369
466.705	78.52	114.362	2.25146	114.362	22.9885
466.088	79.4	113.72	2.69985	113.72	22.9401
465.471	79.28	113.078	2.10824	113.078	22.8918
464.854	80.44	112.436	1.63663	112.436	22.8434
464.237	82.8	111.795	2.96495	111.795	22.7951
463.62	81.76	111.153	2.37334	111.153	22.7467
463.003	83.04	110.511	2.58173	110.511	22.6983
462.386	83.96	109.868	1.39019	109.868	22.6498
461.769	83.84	109.226	3.15858	109.226	22.6014
461.152	86.16	108.584	2.60697	108.584	22.553
460.534	83.76	107.942	2.45536	107.942	22.5046
459.917	85	107.3	2.14375	107.3	22.4563
459.3	85.28	106.657	2.47221	106.657	22.4078
458.682	83.56	106.015	2.4406	106.015	22.3594
458.065	84.12	105.373	2.56899	105.373	22.311
457.447	81.8	104.73	2.49746	104.73	22.2625
456.83	84.36	104.088	2.82585	104.088	22.2142
456.212	82.28	103.445	2.59431	103.445	22.1657
455.595	80.56	102.803	1.9227	102.803	22.1173
454.977	77.36	102.16	1.97116	102.16	22.0688
454.359	76.96	101.518	1.17955	101.518	22.0204
453.742	74.32	100.875	2.66802	100.875	21.972
453.124	74.44	100.232	1.79648	100.232	21.9235
452.506	71.8	99.589	1.72495	99.589	21.8751
451.888	72.6	98.946	1.97341	98.946	21.8266
451.27	71.72	98.304	1.3418	98.304	21.7782
450.652	72.56	97.661	1.63027	97.661	21.7297
450.034	70.36	97.018	0.558731	97.018	21.6813
449.416	69.08	96.375	1.5672	96.375	21.6328
448.798	69	95.732	0.0752035	95.732	21.5648
448.18	69.64	95.088	2.86871	95.088	21.4913
447.562	68.16	94.445	1.18209	94.445	21.4179
446.944	71.28	93.802	2.49548	93.802	21.3445
446.326	67.4	93.159	1.16887	93.159	21.2711
445.707	69.52	92.516	2.64226	92.516	21.1977
445.089	67.28	91.872	1.91576	91.872	21.1242
444.47	67.92	91.229	2.38915	91.229	21.0509
443.852	66.08	90.585	2.98265	90.585	20.9773
443.234	68.4	89.942	2.29604	89.942	20.904
442.615	67.56	89.298	2.48954	89.298	20.8305
441.996	66.4	88.655	2.04293	88.655	20.7571
441.378	65.16	88.011	2.35643	88.011	20.6836
440.759	65.16	87.367	1.42994	87.367	20.6101
440.141	67.04	86.724	1.70332	86.724	20.5367
439.522	64.28	86.08	3.05683	86.08	20.4632
438.903	67.6	85.436	2.69033	85.436	20.3897
438.284	63.72	84.792	3.72383	84.792	20.3162
437.665	65.68	84.148	1.43733	84.148	20.2427
437.046	62.8	83.504	2.35084	83.504	20.1692
436.428	63.24	82.861	4.78422	82.861	20.0958
435.809	63.12	82.216	3.61784	82.216	20.0222
435.189	63.36	81.572	3.45134	81.572	19.9487
434.57	62.84	80.928	4.20484	80.928	19.8752
433.951	62.6	80.284	5.47835	80.284	19.8017
433.332	63.4	79.64	4.31185	79.64	19.7282
432.713	63.28	78.996	5.30535	78.996	19.6546
432.094	61.84	78.351	5.65897	78.351	19.581
431.474	62.08	77.707	7.05247	77.707	19.5075
430.855	59.32	77.063	8.12597	77.063	19.434
430.236	61.8	76.418	9.19959	76.418	19.3604
429.616	60.6	75.774	11.1131	75.774	19.2869
428.997	60.2	75.129	11.7867	75.129	19.2133
428.377	61.16	74.484	9.78032	74.484	19.1397
427.758	62.28	73.84	9.25383	73.84	19.0662
427.138	58.08	73.195	7.36744	73.195	18.9926
426.518	57.56	72.55	7.16106	72.55	18.9189
425.899	59.48	71.906	6.03456	71.906	18.8454
425.279	60.16	71.261	5.18818	71.261	18.7718
424.659	59.8	70.616	5.8618	70.616	18.6982
424.039	58.36	69.971	5.01541	69.971	18.6246
423.42	59.16	69.326	5.20903	69.326	18.551
422.8	56.76	68.681	3.96264	68.681	18.4774
422.18	58.24	68.036	5.31626	68.036	18.4037
421.56	57.52	67.391	4.62988	67.391	18.3301
420.94	59.28	66.746	4.98349	66.746	18.2565
420.32	58.48	66.101	4.85711	66.101	18.1829
419.699	57.8	65.455	4.57084	65.455	18.1092
419.079	56.52	64.81	6.20446	64.81	18.0355
418.459	56.96	64.165	4.31807	64.165	17.9619
417.839	57.76	63.519	5.4718	63.519	17.8882
417.219	58.08	62.874	4.10542	62.874	17.8146
416.598	56.72	62.228	3.65915	62.228	17.7408
415.978	55.96	61.583	5.09277	61.583	17.6672
415.357	55.24	60.937	4.6865	60.937	17.5935
414.737	57.64	60.292	6.32012	60.292	17.5199
414.116	56.32	59.646	6.35385	59.646	17.4462
413.496	54.76	59	6.82758	59	17.3724
412.875	54.84	58.355	8.34119	58.355	17.2988
412.255	55.96	57.709	8.17492	57.709	17.2251
411.634	55.12	57.063	9.28865	57.063	17.1513
411.013	53.8	56.417	8.92238	56.417	17.0776
410.392	53.6	55.771	9.95612	55.771	17.0039
409.772	54.24	55.125	12.7498	55.125	16.9302
409.151	55.72	54.479	14.9436	54.479	16.8564
408.53	53.92	53.833	15.5773	53.833	16.7827
407.909	54.4	53.187	17.571	53.187	16.709
407.288	55.28	52.541	19.6848	52.541	16.6352
406.667	53.64	51.895	16.9585	51.895	16.5615
406.046	54.84	51.249	12.9522	51.249	16.4878
405.425	55.68	50.602	8.30607	50.602	16.4139
404.803	55.32	49.956	6.45981	49.956	16.3402
404.182	54.44	49.309	6.17365	49.309	16.2663
403.561	53.24	48.663	4.40738	48.663	16.1926
402.94	52.6	48.017	4.16111	48.017	16.1189
402.318	53.76	47.37	3.51496	47.37	16.045
401.697	51.72	46.723	2.4288	46.723	15.9712
401.075	52.84	46.077	2.38253	46.077	15.8975
400.454	51.44	45.43	1.89638	45.43	15.8236
399.832	51.36	44.783	2.17022	44.783	15.7498
399.211	53.16	44.137	2.04395	44.137	15.676
398.589	52.8	43.49	1.3578	43.49	15.6022
397.968	51	42.843	1.43164	42.843	15.5284
397.346	52.28	42.196	2.10549	42.196	15.4545
396.724	52.6	41.549	2.69933	41.549	15.3807
396.102	54.48	40.902	2.65318	40.902	15.3068
395.481	50.8	40.255	2.32702	40.255	15.233
394.859	52.04	39.608	1.96086	39.608	15.1591
394.237	50.2	38.961	1.75471	38.961	15.0853
393.615	51.24	38.314	1.30855	38.314	15.0114
392.993	51.8	37.667	1.0224	37.667	14.9376
392.371	50.72	37.019	0.816358	37.019	14.8636
391.749	52.12	36.372	2.0902	36.372	14.7898
391.127	50.96	35.725	1.12405	35.725	14.716
390.504	52.2	35.077	1.31801	35.077	14.642
389.882	50.88	34.43	2.95185	34.43	14.5681
389.26	51.32	33.782	3.62581	33.782	14.4942
388.638	50.96	33.135	2.81965	33.135	14.4203
388.015	51.52	32.487	3.85361	32.487	14.3464
387.393	50.32	31.839	4.64757	31.839	14.2724
386.77	50.36	31.192	8.12142	31.192	14.1986
386.148	50.12	30.544	8.35538	30.544	14.1246
385.525	50.88	29.896	10.3493	29.896	14.0507
384.903	49.24	29.248	11.5833	29.248	13.9767
384.28	51.16	28.601	12.4171	28.601	13.9029
383.658	50.76	27.953	12.7711	27.953	13.8289
383.035	49.48	27.305	12.1251	27.305	13.7549
382.412	50.96	26.657	10.559	26.657	13.681
381.789	51.28	26.009	9.03297	26.009	13.607
381.167	50.84	25.36	8.54705	25.36	13.533
380.544	50.68	24.712	5.90101	24.712	13.459
379.921	48.88	24.064	5.49496	24.064	13.385
379.298	49.68	23.416	5.20892	23.416	13.3111
378.675	49.64	22.768	2.88288	22.768	13.2371
378.052	50.16	22.119	1.79696	22.119	13.163
377.429	47.6	21.471	1.59091	21.471	13.0891
376.806	49.76	20.822	1.98499	20.822	13.015
376.182	50	20.174	0.898947	20.174	12.9411
375.559	49.12	19.525	0.65302	19.525	12.867
374.936	49.92	18.877	1.20698	18.877	12.793
374.313	48.64	18.228	1.48105	18.228	12.7189
373.689	49.48	17.58	0.23501	17.58	12.645
373.066	49.8	16.931	1.58908	16.931	12.5709
372.442	47.08	16.282	0.863156	16.282	12.4968
371.819	46.68	15.633	2.17723	15.633	12.4228
371.195	47.4	14.984	1.8513	14.984	12.3487
370.572	47.6	14.336	2.08526	14.336	12.2747
369.948	47.84	13.687	3.39933	13.687	12.2007
369.324	47.56	13.038	4.15341	13.038	12.1266
368.701	45.6	12.389	4.22748	12.389	12.0525
368.077	47.08	11.739	8.06167	11.739	11.9783
367.453	47.16	11.09	8.33574	11.09	11.9043
366.829	46.84	10.441	9.96981	10.441	11.8302
366.205	46.72	9.792	8.60389	9.792	11.7561
365.582	48.92	9.143	7.83796	9.143	11.682
364.958	48.96	8.493	8.83215	8.493	11.6079
364.334	45.36	7.844	8.38622	7.844	11.5338
363.709	47.96	7.195	8.62029	7.195	11.4597
363.085	48.12	6.545	10.6945	6.545	11.3855
362.461	47.64	5.896	16.0086	5.896	11.3114
361.837	47.6	5.246	23.9627	5.246	11.2373
361.213	45.92	4.596	41.2369	4.596	11.1631
360.588	46.36	3.947	70.391	3.947	11.089
359.964	47.32
359.34	47.24
358.715	48.44
358.091	47.52
357.466	48.68
356.842	48.08
356.217	47.2
355.593	46.48
354.968	45.08
354.343	46.96
353.719	45.36
353.094	47.52
352.469	45.76
351.844	46.96
351.219	45.04
350.594	45.08
349.969	43.56
349.344	45.44
348.719	45.2
348.094	46.04
347.468	45.28
346.843	44.76
346.218	45.32
345.593	44.56
344.967	44.68
344.342	46.08
343.716	45.68
343.091	46.56
342.465	45.32
341.84	44.88
341.214	44.36
340.588	44.4
339.963	45.8
339.337	46.8
338.711	43.64
338.085	44.24
337.459	45.28
336.833	44.64
336.207	45.72
335.581	45.56
334.955	44.44
334.329	45.36
333.703	43.84
333.077	43.2
332.45	44.88
331.824	45.32
331.198	44.92
330.571	42.2
329.945	44.8
329.318	44.84
328.692	43.96
328.065	42.68
327.439	43.04
326.812	43.72
326.185	44.12
325.558	42.84
324.932	42.12
324.305	44.04
323.678	45.08
323.051	43.44
322.424	44.76
321.797	44.24
321.17	44.6
320.543	43.68
319.916	45.64
319.289	46.28
318.661	48.44
318.034	47.64
317.407	48.36
316.779	51.16
316.152	51.56
315.524	52
314.897	54.92
314.269	56.68
313.642	59.24
313.014	61.56
312.386	65.6
311.759	72.04
311.131	74.44
310.503	79.68
309.875	82.44
309.247	88.84
308.619	93.04
307.991	95.88
307.363	97.52
306.735	94.12
306.107	91.88
305.479	90.44
304.851	86.6
304.223	82.28
303.594	77.84
302.966	74.72
302.338	65.64
301.709	66.16
301.081	61.2
300.452	59.92
299.824	55.56
299.195	54.72
298.566	52
297.938	53.68
297.309	51.24
296.68	50.56
296.051	50.6
295.422	48.56
294.793	49.52
294.164	48.48
293.535	49.28
292.906	48.16
292.277	45.76
291.648	46.84
291.019	47.52
290.39	45.96
289.76	45.96
289.131	45.4
288.502	47
287.872	45.88
287.243	44.6
286.613	45.64
285.984	44.08
285.354	43.56
284.725	43.72
284.095	43.8
283.465	43.36
282.835	42.28
282.206	44.68
281.576	42.96
280.946	42.04
280.316	43.32
279.686	42.88
279.056	41.92
278.426	40.88
277.796	42.12
277.165	42.52
276.535	41.88
275.905	41.96
275.275	40.04
274.644	42.24
274.014	40.88
273.384	39.96
272.753	40.76
272.123	41.24
271.492	39.16
270.861	39.4
270.231	39.48
269.6	40.2
268.969	41.32
268.338	39.16
267.708	40.04
267.077	39.92
266.446	40.16
265.815	39.16
265.184	38.8
264.553	37.68
263.922	37.24
263.29	38.92
262.659	38.44
262.028	37.88
261.397	37.08
260.765	36.96
260.134	37.08
259.503	38.16
258.871	37.6
258.24	37.12
257.608	37.4
256.976	36.16
256.345	37.84
255.713	36.76
255.081	35.8
254.45	37.64
253.818	36.4
253.186	34.84
252.554	35.8
251.922	35.72
251.29	35.6
250.658	35.92
250.026	36.52
249.394	35.4
248.762	36.16
248.129	36
247.497	35.68
246.865	36.56
246.232	35.48
245.6	36.08
244.968	36.76
244.335	34.52
243.703	36.16
243.07	34.92
242.437	34.84
241.805	35.64
241.172	35.48
240.539	36.4
239.906	35.76
239.274	36.12
238.641	35.8
238.008	35.56
237.375	34.76
236.742	34.96
236.109	35.84
235.475	35.16
234.842	35
234.209	35.68
233.576	36.4
232.943	36.52
232.309	34.52
231.676	35.2
231.042	36.28
230.409	37.44
229.775	35.64
229.142	35.48
228.508	37.04
227.874	36.28
227.241	34.28
226.607	34.28
225.973	34.28
225.339	36.68
224.705	33.72
224.072	34.12
223.438	34.68
222.804	36.04
222.169	34.32
221.535	33.76
220.901	34.84
220.267	35.08
219.633	35.44
218.998	33.28
218.364	33.84
217.73	33.64
217.095	35.2
216.461	32.88
215.826	34.4
215.192	33.64
214.557	32.08
213.923	33.92
213.288	34.36
212.653	34.8
212.018	33.36
211.383	34.44
210.749	34.16
210.114	34.28
209.479	35.72
208.844	34.64
208.209	34.4
207.574	34.92
206.938	36.52
206.303	34.92
205.668	33
205.033	33.96
204.397	34.56
203.762	34.64
203.127	33.64
202.491	32.92
201.856	32.76
201.22	32.64
200.584	33.28
199.949	31.68
199.313	32.2
198.677	32.32
198.042	30.6
197.406	31.96
196.77	30.68
196.134	31.4
195.498	30.76
194.862	31.76
194.226	31.16
193.59	31.12
192.954	31.04
192.318	29.88
191.681	30.56
191.045	30.6
190.409	30.36
189.772	29.8
189.136	31.2
188.499	29.36
187.863	30.68
187.226	29.48
186.59	30.72
185.953	30.8
185.316	31.2
184.68	30.08
184.043	31.92
183.406	29.68
182.769	30.36
182.132	31.04
181.495	30.2
180.858	30.04
180.221	29.56
179.584	30.76
178.947	32.56
178.31	30.48
177.673	29.72
177.035	30.6
176.398	31.52
175.761	27.76
175.123	29.68
174.486	29.48
173.848	29.52
173.211	29.08
172.573	28.2
171.936	28.8
171.298	28.72
170.66	28.88
170.022	28.36
169.385	29
168.747	29.16
168.109	29.88
167.471	30.16
166.833	30.52
166.195	30.88
165.557	31.6
164.919	29.56
164.28	31.6
163.642	32.04
163.004	34.2
162.366	35.68
161.727	36.36
161.089	37.44
160.45	39.88
159.812	43.56
159.173	49
158.535	56.16
157.896	63.96
157.257	73.04
156.619	88
155.98	102.72
155.341	115.36
154.702	126.72
154.063	124.92
153.424	120.76
152.785	105.88
152.146	91.92
151.507	78.16
150.868	67.36
150.229	58.44
149.59	52.28
148.95	47.08
148.311	44.48
147.672	42
147.032	39.52
146.393	37.32
145.753	36.28
145.114	35.84
144.474	34.96
143.835	33.76
143.195	34.8
142.555	34.08
141.915	32.08
141.276	33.52
140.636	33.04
139.996	32.44
139.356	31.96
138.716	31.28
138.076	30.2
137.436	31.08
136.796	30.32
136.155	30.24
135.515	31.68
134.875	29.88
134.235	29.88
133.594	32.8
132.954	30.16
132.313	29.36
131.673	29.56
131.032	29.64
130.392	30.28
129.751	30.2
129.11	29.92
128.47	28.56
127.829	27.88
127.188	28.88
126.547	27.92
125.906	27.04
125.265	27.6
124.624	28.44
123.983	27.84
123.342	27.4
122.701	26.48
122.06	27.12
121.419	26.68
120.777	26.36
120.136	26.52
119.495	26.88
118.853	26.32
118.212	27.08
117.57	25.76
116.929	26.12
116.287	26.48
115.645	23.96
115.004	25.56
114.362	25.24
113.72	25.64
113.078	25
112.436	24.48
111.795	25.76
111.153	25.12
110.511	25.28
109.868	24.04
109.226	25.76
108.584	25.16
107.942	24.96
107.3	24.6
106.657	24.88
106.015	24.8
105.373	24.88
104.73	24.76
104.088	25.04
103.445	24.76
102.803	24.04
102.16	24.04
101.518	23.2
100.875	24.64
100.232	23.72
99.589	23.6
98.946	23.8
98.304	23.12
97.661	23.36
97.018	22.24
96.375	23.2
95.732	21.64
95.088	24.36
94.445	22.6
93.802	23.84
93.159	22.44
92.516	23.84
91.872	23.04
91.229	23.44
90.585	23.96
89.942	23.2
89.298	23.32
88.655	22.8
88.011	23.04
87.367	22.04
86.724	22.24
86.08	23.52
85.436	23.08
84.792	24.04
84.148	21.68
83.504	22.52
82.861	24.88
82.216	23.64
81.572	23.4
80.928	24.08
80.284	25.28
79.64	24.04
78.996	24.96
78.351	25.24
77.707	26.56
77.063	27.56
76.418	28.56
75.774	30.4
75.129	31
74.484	28.92
73.84	28.32
73.195	26.36
72.55	26.08
71.906	24.88
71.261	23.96
70.616	24.56
69.971	23.64
69.326	23.76
68.681	22.44
68.036	23.72
67.391	22.96
66.746	23.24
66.101	23.04
65.455	22.68
64.81	24.24
64.165	22.28
63.519	23.36
62.874	21.92
62.228	21.4
61.583	22.76
60.937	22.28
60.292	23.84
59.646	23.8
59	24.2
58.355	25.64
57.709	25.4
57.063	26.44
56.417	26
55.771	26.96
55.125	29.68
54.479	31.8
53.833	32.36
53.187	34.28
52.541	36.32
51.895	33.52
51.249	29.44
50.602	24.72
49.956	22.8
49.309	22.44
48.663	20.6
48.017	20.28
47.37	19.56
46.723	18.4
46.077	18.28
45.43	17.72
44.783	17.92
44.137	17.72
43.49	16.96
42.843	16.96
42.196	17.56
41.549	18.08
40.902	17.96
40.255	17.56
39.608	17.12
38.961	16.84
38.314	16.32
37.667	15.96
37.019	15.68
36.372	16.88
35.725	15.84
35.077	15.96
34.43	17.52
33.782	18.12
33.135	17.24
32.487	18.2
31.839	18.92
31.192	22.32
30.544	22.48
29.896	24.4
29.248	25.56
28.601	26.32
27.953	26.6
27.305	25.88
26.657	24.24
26.009	22.64
25.36	22.08
24.712	19.36
24.064	18.88
23.416	18.52
22.768	16.12
22.119	14.96
21.471	14.68
20.822	15
20.174	13.84
19.525	13.52
18.877	14
18.228	14.2
17.58	12.88
16.931	14.16
16.282	13.36
15.633	14.6
14.984	14.2
14.336	14.36
13.687	15.6
13.038	16.28
12.389	16.28
11.739	20.04
11.09	20.24
10.441	21.8
9.792	20.36
9.143	19.52
8.493	20.44
7.844	19.92
7.195	20.08
6.545	22.08
5.896	27.32
5.246	35.2
4.596	52.4
3.947	81.48

## Sheet: Figure 1b
Figure 1b	Relative cross-sections of different order phonon bands in MPRS experiment
		order 1	order 2	order 3
	experiment	1	0.56	0.18
	theory (S=0.39)	1	0.53	0.25

## Sheet: Figure 2a
Frequency (THz)	Epsilon'	Epsilon''		Frequency (THz)	Fit (Epsilon')	Fit(Epsilon'')
0.214594	6.0136	1.30885		0.199952	6.08897	1.29082
0.237471	5.98959	1.18545		0.200409	6.08766	1.28908
0.260349	5.96389	1.08821		0.200867	6.08635	1.28735
0.283227	5.93838	1.01068		0.201324	6.08505	1.28563
0.306105	5.91397	0.948214		0.201782	6.08375	1.28391
0.328983	5.89102	0.897396		0.20224	6.08246	1.2822
0.35186	5.86963	0.855686		0.202697	6.08117	1.28049
0.374738	5.84974	0.821169		0.203155	6.07989	1.27879
0.397616	5.83125	0.792377		0.203612	6.07861	1.2771
0.420494	5.81401	0.76817		0.20407	6.07734	1.27541
0.443371	5.79788	0.747654		0.204527	6.07607	1.27373
0.466249	5.78273	0.730114		0.204985	6.07481	1.27205
0.489127	5.76846	0.714977		0.205442	6.07355	1.27038
0.512005	5.75497	0.701778		0.2059	6.07229	1.26872
0.534883	5.74222	0.690145		0.206358	6.07104	1.26706
0.55776	5.73016	0.679776		0.206815	6.0698	1.26541
0.580638	5.71878	0.670433		0.207273	6.06856	1.26376
0.603516	5.70807	0.66193		0.20773	6.06732	1.26212
0.626394	5.69805	0.654128		0.208188	6.06609	1.26049
0.649271	5.68871	0.646923		0.208645	6.06487	1.25886
0.672149	5.68008	0.640246		0.209103	6.06365	1.25724
0.695027	5.67215	0.63405		0.20956	6.06243	1.25562
0.717905	5.66492	0.628307		0.210018	6.06122	1.25401
0.740783	5.65837	0.623002		0.210476	6.06001	1.2524
0.76366	5.6525	0.618127		0.210933	6.05881	1.2508
0.786538	5.64726	0.613679		0.211391	6.05761	1.24921
0.809416	5.64262	0.609651		0.211848	6.05641	1.24762
0.832294	5.63854	0.606034		0.212306	6.05522	1.24604
0.855172	5.63496	0.602814		0.212763	6.05403	1.24446
0.878049	5.63186	0.59997		0.213221	6.05285	1.24289
0.900927	5.6292	0.597474		0.213678	6.05168	1.24132
0.923805	5.62693	0.595295		0.214136	6.0505	1.23976
0.946683	5.62506	0.593403		0.214594	6.04933	1.2382
0.96956	5.62357	0.591768		0.215051	6.04817	1.23665
0.992438	5.62248	0.590372		0.215509	6.04701	1.23511
1.01532	5.62181	0.58921		0.215966	6.04585	1.23357
1.03819	5.62161	0.588295		0.216424	6.0447	1.23203
1.06107	5.62191	0.587662		0.216881	6.04355	1.2305
1.08395	5.62275	0.587365		0.217339	6.04241	1.22898
1.10683	5.62416	0.587474		0.217796	6.04127	1.22746
1.1297	5.62615	0.588071		0.218254	6.04013	1.22594
1.15258	5.62871	0.589233		0.218712	6.039	1.22443
1.17546	5.6318	0.591025		0.219169	6.03787	1.22293
1.19834	5.63534	0.593485		0.219627	6.03675	1.22143
1.22122	5.63922	0.596617		0.220084	6.03563	1.21994
1.24409	5.64336	0.600382		0.220542	6.03451	1.21845
1.26697	5.64762	0.604708		0.220999	6.0334	1.21696
1.28985	5.65192	0.609491		0.221457	6.03229	1.21549
1.31273	5.65616	0.614616		0.221914	6.03119	1.21401
1.3356	5.66028	0.619964		0.222372	6.03009	1.21254
1.35848	5.66424	0.625427		0.22283	6.02899	1.21108
1.38136	5.66801	0.630917		0.223287	6.0279	1.20962
1.40424	5.67158	0.636371		0.223745	6.02681	1.20817
1.42712	5.67495	0.641762		0.224202	6.02573	1.20672
1.44999	5.67815	0.647105		0.22466	6.02465	1.20527
1.47287	5.68121	0.652475		0.225117	6.02357	1.20383
1.49575	5.68418	0.658032		0.225575	6.0225	1.2024
1.51863	5.68713	0.664052		0.226032	6.02143	1.20096
1.5415	5.6901	0.670961		0.22649	6.02036	1.19954
1.56438	5.69309	0.679377		0.226948	6.0193	1.19812
1.58726	5.69601	0.690133		0.227405	6.01824	1.1967
1.61014	5.69862	0.704289		0.227863	6.01718	1.19529
1.63302	5.70044	0.723113		0.22832	6.01613	1.19388
1.65589	5.70064	0.748009		0.228778	6.01508	1.19248
1.67877	5.69802	0.780389		0.229235	6.01404	1.19108
1.70165	5.69094	0.821473		0.229693	6.013	1.18969
1.72453	5.67741	0.872026		0.23015	6.01196	1.1883
1.74741	5.6553	0.932078		0.230608	6.01093	1.18691
1.77028	5.62274	1.0007		0.231066	6.0099	1.18553
1.79316	5.57869	1.07597		0.231523	6.00887	1.18415
1.81604	5.52347	1.15512		0.231981	6.00784	1.18278
1.83892	5.45933	1.23508		0.232438	6.00682	1.18142
1.86179	5.39065	1.31314		0.232896	6.00581	1.18005
1.88467	5.32385	1.38759		0.233353	6.00479	1.17869
1.90755	5.26703	1.45823		0.233811	6.00378	1.17734
1.93043	5.22949	1.52629		0.234268	6.00278	1.17599
1.95331	5.22139	1.59389		0.234726	6.00177	1.17464
1.97618	5.25362	1.66273		0.235184	6.00077	1.1733
1.99906	5.33768	1.7321		0.235641	5.99978	1.17197
				0.236099	5.99878	1.17063
				0.236556	5.99779	1.1693
				0.237014	5.99681	1.16798
				0.237471	5.99582	1.16666
				0.237929	5.99484	1.16534
				0.238386	5.99387	1.16403
				0.238844	5.99289	1.16272
				0.239302	5.99192	1.16142
				0.239759	5.99095	1.16012
				0.240217	5.98999	1.15882
				0.240674	5.98903	1.15753
				0.241132	5.98807	1.15624
				0.241589	5.98712	1.15496
				0.242047	5.98616	1.15368
				0.242504	5.98521	1.1524
				0.242962	5.98427	1.15113
				0.24342	5.98333	1.14986
				0.243877	5.98239	1.1486
				0.244335	5.98145	1.14734
				0.244792	5.98052	1.14608
				0.24525	5.97958	1.14483
				0.245707	5.97866	1.14358
				0.246165	5.97773	1.14233
				0.246622	5.97681	1.14109
				0.24708	5.97589	1.13985
				0.247538	5.97498	1.13862
				0.247995	5.97406	1.13739
				0.248453	5.97315	1.13616
				0.24891	5.97224	1.13494
				0.249368	5.97134	1.13372
				0.249825	5.97044	1.1325
				0.250283	5.96954	1.13129
				0.25074	5.96864	1.13008
				0.251198	5.96775	1.12888
				0.251656	5.96686	1.12767
				0.252113	5.96597	1.12648
				0.252571	5.96509	1.12528
				0.253028	5.9642	1.12409
				0.253486	5.96332	1.1229
				0.253943	5.96245	1.12172
				0.254401	5.96157	1.12054
				0.254858	5.9607	1.11936
				0.255316	5.95983	1.11819
				0.255774	5.95897	1.11702
				0.256231	5.9581	1.11585
				0.256689	5.95724	1.11469
				0.257146	5.95638	1.11353
				0.257604	5.95553	1.11237
				0.258061	5.95467	1.11122
				0.258519	5.95382	1.11007
				0.258976	5.95298	1.10892
				0.259434	5.95213	1.10778
				0.259892	5.95129	1.10664
				0.260349	5.95045	1.1055
				0.260807	5.94961	1.10437
				0.261264	5.94878	1.10324
				0.261722	5.94794	1.10211
				0.262179	5.94711	1.10099
				0.262637	5.94628	1.09987
				0.263094	5.94546	1.09875
				0.263552	5.94464	1.09764
				0.26401	5.94382	1.09653
				0.264467	5.943	1.09542
				0.264925	5.94218	1.09432
				0.265382	5.94137	1.09321
				0.26584	5.94056	1.09212
				0.266297	5.93975	1.09102
				0.266755	5.93895	1.08993
				0.267212	5.93814	1.08884
				0.26767	5.93734	1.08775
				0.268128	5.93654	1.08667
				0.268585	5.93575	1.08559
				0.269043	5.93495	1.08451
				0.2695	5.93416	1.08344
				0.269958	5.93337	1.08237
				0.270415	5.93258	1.0813
				0.270873	5.9318	1.08023
				0.27133	5.93102	1.07917
				0.271788	5.93024	1.07811
				0.272246	5.92946	1.07706
				0.272703	5.92868	1.076
				0.273161	5.92791	1.07495
				0.273618	5.92714	1.0739
				0.274076	5.92637	1.07286
				0.274533	5.9256	1.07182
				0.274991	5.92484	1.07078
				0.275448	5.92408	1.06974
				0.275906	5.92332	1.06871
				0.276364	5.92256	1.06768
				0.276821	5.9218	1.06665
				0.277279	5.92105	1.06562
				0.277736	5.9203	1.0646
				0.278194	5.91955	1.06358
				0.278651	5.9188	1.06257
				0.279109	5.91805	1.06155
				0.279567	5.91731	1.06054
				0.280024	5.91657	1.05953
				0.280482	5.91583	1.05853
				0.280939	5.91509	1.05752
				0.281397	5.91436	1.05652
				0.281854	5.91363	1.05552
				0.282312	5.9129	1.05453
				0.282769	5.91217	1.05354
				0.283227	5.91144	1.05255
				0.283685	5.91072	1.05156
				0.284142	5.90999	1.05057
				0.2846	5.90927	1.04959
				0.285057	5.90855	1.04861
				0.285515	5.90784	1.04764
				0.285972	5.90712	1.04666
				0.28643	5.90641	1.04569
				0.286887	5.9057	1.04472
				0.287345	5.90499	1.04375
				0.287803	5.90428	1.04279
				0.28826	5.90358	1.04183
				0.288718	5.90288	1.04087
				0.289175	5.90218	1.03991
				0.289633	5.90148	1.03896
				0.29009	5.90078	1.03801
				0.290548	5.90008	1.03706
				0.291005	5.89939	1.03611
				0.291463	5.8987	1.03517
				0.291921	5.89801	1.03422
				0.292378	5.89732	1.03328
				0.292836	5.89664	1.03235
				0.293293	5.89595	1.03141
				0.293751	5.89527	1.03048
				0.294208	5.89459	1.02955
				0.294666	5.89391	1.02862
				0.295123	5.89324	1.0277
				0.295581	5.89256	1.02678
				0.296039	5.89189	1.02585
				0.296496	5.89122	1.02494
				0.296954	5.89055	1.02402
				0.297411	5.88988	1.02311
				0.297869	5.88922	1.0222
				0.298326	5.88855	1.02129
				0.298784	5.88789	1.02038
				0.299241	5.88723	1.01948
				0.299699	5.88657	1.01858
				0.300157	5.88591	1.01768
				0.300614	5.88526	1.01678
				0.301072	5.8846	1.01588
				0.301529	5.88395	1.01499
				0.301987	5.8833	1.0141
				0.302444	5.88265	1.01321
				0.302902	5.88201	1.01233
				0.303359	5.88136	1.01144
				0.303817	5.88072	1.01056
				0.304275	5.88008	1.00968
				0.304732	5.87944	1.0088
				0.30519	5.8788	1.00793
				0.305647	5.87816	1.00705
				0.306105	5.87753	1.00618
				0.306562	5.8769	1.00532
				0.30702	5.87627	1.00445
				0.307477	5.87564	1.00358
				0.307935	5.87501	1.00272
				0.308393	5.87438	1.00186
				0.30885	5.87376	1.001
				0.309308	5.87313	1.00015
				0.309765	5.87251	0.999294
				0.310223	5.87189	0.998442
				0.31068	5.87127	0.997592
				0.311138	5.87066	0.996745
				0.311595	5.87004	0.995899
				0.312053	5.86943	0.995056
				0.312511	5.86881	0.994214
				0.312968	5.8682	0.993375
				0.313426	5.86759	0.992537
				0.313883	5.86699	0.991702
				0.314341	5.86638	0.990869
				0.314798	5.86578	0.990037
				0.315256	5.86517	0.989208
				0.315713	5.86457	0.988381
				0.316171	5.86397	0.987555
				0.316629	5.86337	0.986732
				0.317086	5.86278	0.985911
				0.317544	5.86218	0.985091
				0.318001	5.86159	0.984274
				0.318459	5.861	0.983458
				0.318916	5.86041	0.982645
				0.319374	5.85982	0.981833
				0.319831	5.85923	0.981023
				0.320289	5.85864	0.980215
				0.320747	5.85806	0.97941
				0.321204	5.85747	0.978606
				0.321662	5.85689	0.977804
				0.322119	5.85631	0.977003
				0.322577	5.85573	0.976205
				0.323034	5.85516	0.975409
				0.323492	5.85458	0.974614
				0.323949	5.854	0.973822
				0.324407	5.85343	0.973031
				0.324865	5.85286	0.972242
				0.325322	5.85229	0.971455
				0.32578	5.85172	0.970669
				0.326237	5.85115	0.969886
				0.326695	5.85059	0.969104
				0.327152	5.85002	0.968325
				0.32761	5.84946	0.967547
				0.328067	5.8489	0.966771
				0.328525	5.84834	0.965996
				0.328983	5.84778	0.965224
				0.32944	5.84722	0.964453
				0.329898	5.84666	0.963684
				0.330355	5.84611	0.962917
				0.330813	5.84555	0.962151
				0.33127	5.845	0.961388
				0.331728	5.84445	0.960626
				0.332185	5.8439	0.959865
				0.332643	5.84335	0.959107
				0.333101	5.8428	0.95835
				0.333558	5.84226	0.957595
				0.334016	5.84171	0.956842
				0.334473	5.84117	0.956091
				0.334931	5.84063	0.955341
				0.335388	5.84009	0.954593
				0.335846	5.83955	0.953846
				0.336303	5.83901	0.953102
				0.336761	5.83848	0.952359
				0.337219	5.83794	0.951618
				0.337676	5.83741	0.950878
				0.338134	5.83687	0.95014
				0.338591	5.83634	0.949404
				0.339049	5.83581	0.948669
				0.339506	5.83528	0.947936
				0.339964	5.83476	0.947205
				0.340421	5.83423	0.946475
				0.340879	5.8337	0.945747
				0.341337	5.83318	0.945021
				0.341794	5.83266	0.944296
				0.342252	5.83214	0.943573
				0.342709	5.83162	0.942851
				0.343167	5.8311	0.942131
				0.343624	5.83058	0.941413
				0.344082	5.83006	0.940696
				0.344539	5.82955	0.939981
				0.344997	5.82903	0.939268
				0.345455	5.82852	0.938556
				0.345912	5.82801	0.937845
				0.34637	5.8275	0.937136
				0.346827	5.82699	0.936429
				0.347285	5.82648	0.935724
				0.347742	5.82598	0.935019
				0.3482	5.82547	0.934317
				0.348657	5.82497	0.933616
				0.349115	5.82446	0.932916
				0.349573	5.82396	0.932219
				0.35003	5.82346	0.931522
				0.350488	5.82296	0.930827
				0.350945	5.82246	0.930134
				0.351403	5.82196	0.929442
				0.35186	5.82147	0.928752
				0.352318	5.82097	0.928063
				0.352775	5.82048	0.927376
				0.353233	5.81999	0.92669
				0.353691	5.8195	0.926005
				0.354148	5.81901	0.925323
				0.354606	5.81852	0.924641
				0.355063	5.81803	0.923961
				0.355521	5.81754	0.923283
				0.355978	5.81705	0.922606
				0.356436	5.81657	0.921931
				0.356893	5.81609	0.921257
				0.357351	5.8156	0.920584
				0.357809	5.81512	0.919913
				0.358266	5.81464	0.919243
				0.358724	5.81416	0.918575
				0.359181	5.81368	0.917908
				0.359639	5.81321	0.917243
				0.360096	5.81273	0.916579
				0.360554	5.81226	0.915916
				0.361011	5.81178	0.915255
				0.361469	5.81131	0.914595
				0.361927	5.81084	0.913937
				0.362384	5.81037	0.91328
				0.362842	5.8099	0.912625
				0.363299	5.80943	0.911971
				0.363757	5.80896	0.911318
				0.364214	5.8085	0.910667
				0.364672	5.80803	0.910017
				0.365129	5.80757	0.909368
				0.365587	5.8071	0.908721
				0.366045	5.80664	0.908075
				0.366502	5.80618	0.90743
				0.36696	5.80572	0.906787
				0.367417	5.80526	0.906145
				0.367875	5.8048	0.905505
				0.368332	5.80435	0.904866
				0.36879	5.80389	0.904228
				0.369247	5.80344	0.903592
				0.369705	5.80298	0.902957
				0.370163	5.80253	0.902323
				0.37062	5.80208	0.901691
				0.371078	5.80163	0.901059
				0.371535	5.80118	0.90043
				0.371993	5.80073	0.899801
				0.37245	5.80028	0.899174
				0.372908	5.79983	0.898548
				0.373365	5.79939	0.897924
				0.373823	5.79894	0.8973
				0.374281	5.7985	0.896678
				0.374738	5.79806	0.896058
				0.375196	5.79762	0.895438
				0.375653	5.79717	0.89482
				0.376111	5.79673	0.894203
				0.376568	5.7963	0.893588
				0.377026	5.79586	0.892973
				0.377483	5.79542	0.89236
				0.377941	5.79498	0.891748
				0.378399	5.79455	0.891138
				0.378856	5.79412	0.890529
				0.379314	5.79368	0.889921
				0.379771	5.79325	0.889314
				0.380229	5.79282	0.888708
				0.380686	5.79239	0.888104
				0.381144	5.79196	0.887501
				0.381601	5.79153	0.886899
				0.382059	5.7911	0.886298
				0.382517	5.79068	0.885699
				0.382974	5.79025	0.885101
				0.383432	5.78983	0.884504
				0.383889	5.7894	0.883908
				0.384347	5.78898	0.883313
				0.384804	5.78856	0.88272
				0.385262	5.78814	0.882128
				0.385719	5.78772	0.881537
				0.386177	5.7873	0.880947
				0.386635	5.78688	0.880358
				0.387092	5.78646	0.879771
				0.38755	5.78605	0.879185
				0.388007	5.78563	0.8786
				0.388465	5.78522	0.878016
				0.388922	5.7848	0.877433
				0.38938	5.78439	0.876852
				0.389837	5.78398	0.876271
				0.390295	5.78357	0.875692
				0.390753	5.78316	0.875114
				0.39121	5.78275	0.874537
				0.391668	5.78234	0.873961
				0.392125	5.78193	0.873387
				0.392583	5.78153	0.872813
				0.39304	5.78112	0.872241
				0.393498	5.78071	0.87167
				0.393955	5.78031	0.8711
				0.394413	5.77991	0.870531
				0.394871	5.77951	0.869963
				0.395328	5.7791	0.869396
				0.395786	5.7787	0.868831
				0.396243	5.7783	0.868266
				0.396701	5.7779	0.867703
				0.397158	5.77751	0.867141
				0.397616	5.77711	0.866579
				0.398073	5.77671	0.866019
				0.398531	5.77632	0.86546
				0.398989	5.77592	0.864903
				0.399446	5.77553	0.864346
				0.399904	5.77514	0.86379
				0.400361	5.77474	0.863236
				0.400819	5.77435	0.862682
				0.401276	5.77396	0.86213
				0.401734	5.77357	0.861579
				0.402191	5.77318	0.861028
				0.402649	5.7728	0.860479
				0.403107	5.77241	0.859931
				0.403564	5.77202	0.859384
				0.404022	5.77164	0.858838
				0.404479	5.77125	0.858293
				0.404937	5.77087	0.857749
				0.405394	5.77049	0.857207
				0.405852	5.7701	0.856665
				0.406309	5.76972	0.856124
				0.406767	5.76934	0.855585
				0.407225	5.76896	0.855046
				0.407682	5.76858	0.854508
				0.40814	5.7682	0.853972
				0.408597	5.76783	0.853436
				0.409055	5.76745	0.852902
				0.409512	5.76707	0.852368
				0.40997	5.7667	0.851836
				0.410427	5.76632	0.851305
				0.410885	5.76595	0.850774
				0.411343	5.76558	0.850245
				0.4118	5.76521	0.849717
				0.412258	5.76483	0.849189
				0.412715	5.76446	0.848663
				0.413173	5.76409	0.848138
				0.41363	5.76373	0.847613
				0.414088	5.76336	0.84709
				0.414545	5.76299	0.846568
				0.415003	5.76262	0.846046
				0.415461	5.76226	0.845526
				0.415918	5.76189	0.845006
				0.416376	5.76153	0.844488
				0.416833	5.76116	0.843971
				0.417291	5.7608	0.843454
				0.417748	5.76044	0.842939
				0.418206	5.76008	0.842424
				0.418663	5.75972	0.841911
				0.419121	5.75936	0.841398
				0.419579	5.759	0.840887
				0.420036	5.75864	0.840376
				0.420494	5.75828	0.839867
				0.420951	5.75793	0.839358
				0.421409	5.75757	0.83885
				0.421866	5.75721	0.838343
				0.422324	5.75686	0.837838
				0.422781	5.7565	0.837333
				0.423239	5.75615	0.836829
				0.423697	5.7558	0.836326
				0.424154	5.75545	0.835824
				0.424612	5.7551	0.835323
				0.425069	5.75475	0.834822
				0.425527	5.7544	0.834323
				0.425984	5.75405	0.833825
				0.426442	5.7537	0.833327
				0.426899	5.75335	0.832831
				0.427357	5.753	0.832335
				0.427815	5.75266	0.831841
				0.428272	5.75231	0.831347
				0.42873	5.75197	0.830854
				0.429187	5.75162	0.830362
				0.429645	5.75128	0.829871
				0.430102	5.75094	0.829381
				0.43056	5.7506	0.828892
				0.431017	5.75025	0.828404
				0.431475	5.74991	0.827917
				0.431933	5.74957	0.82743
				0.43239	5.74924	0.826944
				0.432848	5.7489	0.82646
				0.433305	5.74856	0.825976
				0.433763	5.74822	0.825493
				0.43422	5.74789	0.825011
				0.434678	5.74755	0.82453
				0.435135	5.74721	0.82405
				0.435593	5.74688	0.82357
				0.436051	5.74655	0.823092
				0.436508	5.74621	0.822614
				0.436966	5.74588	0.822138
				0.437423	5.74555	0.821662
				0.437881	5.74522	0.821187
				0.438338	5.74489	0.820712
				0.438796	5.74456	0.820239
				0.439253	5.74423	0.819767
				0.439711	5.7439	0.819295
				0.440169	5.74357	0.818825
				0.440626	5.74325	0.818355
				0.441084	5.74292	0.817886
				0.441541	5.74259	0.817417
				0.441999	5.74227	0.81695
				0.442456	5.74194	0.816484
				0.442914	5.74162	0.816018
				0.443371	5.7413	0.815553
				0.443829	5.74097	0.815089
				0.444287	5.74065	0.814626
				0.444744	5.74033	0.814164
				0.445202	5.74001	0.813703
				0.445659	5.73969	0.813242
				0.446117	5.73937	0.812782
				0.446574	5.73905	0.812323
				0.447032	5.73873	0.811865
				0.447489	5.73842	0.811408
				0.447947	5.7381	0.810951
				0.448405	5.73778	0.810496
				0.448862	5.73747	0.810041
				0.44932	5.73715	0.809587
				0.449777	5.73684	0.809133
				0.450235	5.73653	0.808681
				0.450692	5.73621	0.808229
				0.45115	5.7359	0.807779
				0.451607	5.73559	0.807329
				0.452065	5.73528	0.806879
				0.452523	5.73497	0.806431
				0.45298	5.73466	0.805983
				0.453438	5.73435	0.805536
				0.453895	5.73404	0.80509
				0.454353	5.73373	0.804645
				0.45481	5.73342	0.804201
				0.455268	5.73312	0.803757
				0.455725	5.73281	0.803314
				0.456183	5.7325	0.802872
				0.456641	5.7322	0.802431
				0.457098	5.73189	0.80199
				0.457556	5.73159	0.80155
				0.458013	5.73129	0.801111
				0.458471	5.73098	0.800673
				0.458928	5.73068	0.800236
				0.459386	5.73038	0.799799
				0.459843	5.73008	0.799363
				0.460301	5.72978	0.798928
				0.460759	5.72948	0.798494
				0.461216	5.72918	0.79806
				0.461674	5.72888	0.797627
				0.462131	5.72858	0.797195
				0.462589	5.72829	0.796764
				0.463046	5.72799	0.796333
				0.463504	5.72769	0.795903
				0.463961	5.7274	0.795474
				0.464419	5.7271	0.795046
				0.464877	5.72681	0.794618
				0.465334	5.72651	0.794191
				0.465792	5.72622	0.793765
				0.466249	5.72593	0.79334
				0.466707	5.72564	0.792915
				0.467164	5.72534	0.792491
				0.467622	5.72505	0.792068
				0.468079	5.72476	0.791646
				0.468537	5.72447	0.791224
				0.468995	5.72418	0.790803
				0.469452	5.72389	0.790383
				0.46991	5.72361	0.789963
				0.470367	5.72332	0.789544
				0.470825	5.72303	0.789126
				0.471282	5.72274	0.788709
				0.47174	5.72246	0.788292
				0.472197	5.72217	0.787877
				0.472655	5.72189	0.787461
				0.473113	5.7216	0.787047
				0.47357	5.72132	0.786633
				0.474028	5.72104	0.78622
				0.474485	5.72075	0.785808
				0.474943	5.72047	0.785396
				0.4754	5.72019	0.784985
				0.475858	5.71991	0.784575
				0.476315	5.71963	0.784165
				0.476773	5.71935	0.783757
				0.477231	5.71907	0.783348
				0.477688	5.71879	0.782941
				0.478146	5.71851	0.782534
				0.478603	5.71823	0.782128
				0.479061	5.71796	0.781723
				0.479518	5.71768	0.781318
				0.479976	5.7174	0.780914
				0.480433	5.71713	0.780511
				0.480891	5.71685	0.780109
				0.481349	5.71658	0.779707
				0.481806	5.7163	0.779305
				0.482264	5.71603	0.778905
				0.482721	5.71576	0.778505
				0.483179	5.71548	0.778106
				0.483636	5.71521	0.777707
				0.484094	5.71494	0.777309
				0.484551	5.71467	0.776912
				0.485009	5.7144	0.776516
				0.485467	5.71413	0.77612
				0.485924	5.71386	0.775725
				0.486382	5.71359	0.77533
				0.486839	5.71332	0.774937
				0.487297	5.71305	0.774543
				0.487754	5.71279	0.774151
				0.488212	5.71252	0.773759
				0.488669	5.71225	0.773368
				0.489127	5.71199	0.772977
				0.489585	5.71172	0.772588
				0.490042	5.71146	0.772198
				0.4905	5.71119	0.77181
				0.490957	5.71093	0.771422
				0.491415	5.71067	0.771035
				0.491872	5.7104	0.770648
				0.49233	5.71014	0.770262
				0.492787	5.70988	0.769877
				0.493245	5.70962	0.769492
				0.493703	5.70936	0.769108
				0.49416	5.7091	0.768725
				0.494618	5.70884	0.768342
				0.495075	5.70858	0.76796
				0.495533	5.70832	0.767579
				0.49599	5.70806	0.767198
				0.496448	5.7078	0.766818
				0.496905	5.70755	0.766438
				0.497363	5.70729	0.766059
				0.497821	5.70703	0.765681
				0.498278	5.70678	0.765303
				0.498736	5.70652	0.764926
				0.499193	5.70627	0.76455
				0.499651	5.70601	0.764174
				0.500108	5.70576	0.763799
				0.500566	5.7055	0.763424
				0.501023	5.70525	0.76305
				0.501481	5.705	0.762677
				0.501939	5.70475	0.762304
				0.502396	5.7045	0.761932
				0.502854	5.70424	0.761561
				0.503311	5.70399	0.76119
				0.503769	5.70374	0.76082
				0.504226	5.70349	0.76045
				0.504684	5.70324	0.760081
				0.505141	5.703	0.759713
				0.505599	5.70275	0.759345
				0.506057	5.7025	0.758978
				0.506514	5.70225	0.758611
				0.506972	5.70201	0.758245
				0.507429	5.70176	0.75788
				0.507887	5.70151	0.757515
				0.508344	5.70127	0.757151
				0.508802	5.70102	0.756787
				0.509259	5.70078	0.756424
				0.509717	5.70053	0.756062
				0.510175	5.70029	0.7557
				0.510632	5.70005	0.755339
				0.51109	5.69981	0.754978
				0.511547	5.69956	0.754618
				0.512005	5.69932	0.754259
				0.512462	5.69908	0.7539
				0.51292	5.69884	0.753542
				0.513377	5.6986	0.753184
				0.513835	5.69836	0.752827
				0.514293	5.69812	0.75247
				0.51475	5.69788	0.752114
				0.515208	5.69764	0.751759
				0.515665	5.6974	0.751404
				0.516123	5.69717	0.75105
				0.51658	5.69693	0.750696
				0.517038	5.69669	0.750343
				0.517495	5.69646	0.749991
				0.517953	5.69622	0.749639
				0.518411	5.69598	0.749288
				0.518868	5.69575	0.748937
				0.519326	5.69551	0.748587
				0.519783	5.69528	0.748237
				0.520241	5.69505	0.747888
				0.520698	5.69481	0.747539
				0.521156	5.69458	0.747192
				0.521613	5.69435	0.746844
				0.522071	5.69412	0.746497
				0.522529	5.69389	0.746151
				0.522986	5.69365	0.745805
				0.523444	5.69342	0.74546
				0.523901	5.69319	0.745116
				0.524359	5.69296	0.744772
				0.524816	5.69273	0.744428
				0.525274	5.69251	0.744085
				0.525731	5.69228	0.743743
				0.526189	5.69205	0.743401
				0.526647	5.69182	0.74306
				0.527104	5.69159	0.742719
				0.527562	5.69137	0.742379
				0.528019	5.69114	0.742039
				0.528477	5.69092	0.7417
				0.528934	5.69069	0.741361
				0.529392	5.69046	0.741023
				0.529849	5.69024	0.740686
				0.530307	5.69002	0.740349
				0.530765	5.68979	0.740013
				0.531222	5.68957	0.739677
				0.53168	5.68935	0.739341
				0.532137	5.68912	0.739007
				0.532595	5.6889	0.738672
				0.533052	5.68868	0.738339
				0.53351	5.68846	0.738006
				0.533967	5.68824	0.737673
				0.534425	5.68802	0.737341
				0.534883	5.6878	0.737009
				0.53534	5.68758	0.736678
				0.535798	5.68736	0.736348
				0.536255	5.68714	0.736018
				0.536713	5.68692	0.735688
				0.53717	5.6867	0.735359
				0.537628	5.68649	0.735031
				0.538085	5.68627	0.734703
				0.538543	5.68605	0.734375
				0.539001	5.68583	0.734048
				0.539458	5.68562	0.733722
				0.539916	5.6854	0.733396
				0.540373	5.68519	0.733071
				0.540831	5.68497	0.732746
				0.541288	5.68476	0.732422
				0.541746	5.68455	0.732098
				0.542203	5.68433	0.731775
				0.542661	5.68412	0.731452
				0.543119	5.68391	0.73113
				0.543576	5.68369	0.730808
				0.544034	5.68348	0.730487
				0.544491	5.68327	0.730166
				0.544949	5.68306	0.729846
				0.545406	5.68285	0.729526
				0.545864	5.68264	0.729207
				0.546321	5.68243	0.728888
				0.546779	5.68222	0.72857
				0.547237	5.68201	0.728252
				0.547694	5.6818	0.727935
				0.548152	5.68159	0.727618
				0.548609	5.68138	0.727302
				0.549067	5.68118	0.726986
				0.549524	5.68097	0.726671
				0.549982	5.68076	0.726356
				0.550439	5.68056	0.726042
				0.550897	5.68035	0.725728
				0.551355	5.68014	0.725415
				0.551812	5.67994	0.725102
				0.55227	5.67973	0.72479
				0.552727	5.67953	0.724478
				0.553185	5.67933	0.724167
				0.553642	5.67912	0.723856
				0.5541	5.67892	0.723546
				0.554557	5.67872	0.723236
				0.555015	5.67851	0.722927
				0.555473	5.67831	0.722618
				0.55593	5.67811	0.722309
				0.556388	5.67791	0.722002
				0.556845	5.67771	0.721694
				0.557303	5.67751	0.721387
				0.55776	5.6773	0.721081
				0.558218	5.6771	0.720775
				0.558675	5.67691	0.720469
				0.559133	5.67671	0.720164
				0.559591	5.67651	0.71986
				0.560048	5.67631	0.719555
				0.560506	5.67611	0.719252
				0.560963	5.67591	0.718949
				0.561421	5.67572	0.718646
				0.561878	5.67552	0.718344
				0.562336	5.67532	0.718042
				0.562793	5.67513	0.717741
				0.563251	5.67493	0.71744
				0.563709	5.67473	0.71714
				0.564166	5.67454	0.71684
				0.564624	5.67434	0.71654
				0.565081	5.67415	0.716241
				0.565539	5.67396	0.715943
				0.565996	5.67376	0.715645
				0.566454	5.67357	0.715347
				0.566911	5.67338	0.71505
				0.567369	5.67318	0.714754
				0.567827	5.67299	0.714458
				0.568284	5.6728	0.714162
				0.568742	5.67261	0.713867
				0.569199	5.67242	0.713572
				0.569657	5.67223	0.713277
				0.570114	5.67203	0.712983
				0.570572	5.67184	0.71269
				0.571029	5.67166	0.712397
				0.571487	5.67147	0.712105
				0.571945	5.67128	0.711812
				0.572402	5.67109	0.711521
				0.57286	5.6709	0.71123
				0.573317	5.67071	0.710939
				0.573775	5.67052	0.710649
				0.574232	5.67034	0.710359
				0.57469	5.67015	0.710069
				0.575147	5.66996	0.70978
				0.575605	5.66978	0.709492
				0.576063	5.66959	0.709204
				0.57652	5.66941	0.708916
				0.576978	5.66922	0.708629
				0.577435	5.66904	0.708342
				0.577893	5.66885	0.708056
				0.57835	5.66867	0.70777
				0.578808	5.66848	0.707485
				0.579265	5.6683	0.7072
				0.579723	5.66812	0.706915
				0.580181	5.66793	0.706631
				0.580638	5.66775	0.706347
				0.581096	5.66757	0.706064
				0.581553	5.66739	0.705781
				0.582011	5.66721	0.705499
				0.582468	5.66703	0.705217
				0.582926	5.66684	0.704935
				0.583383	5.66666	0.704654
				0.583841	5.66648	0.704374
				0.584299	5.6663	0.704093
				0.584756	5.66613	0.703814
				0.585214	5.66595	0.703534
				0.585671	5.66577	0.703255
				0.586129	5.66559	0.702977
				0.586586	5.66541	0.702699
				0.587044	5.66523	0.702421
				0.587501	5.66506	0.702144
				0.587959	5.66488	0.701867
				0.588417	5.6647	0.701591
				0.588874	5.66453	0.701315
				0.589332	5.66435	0.701039
				0.589789	5.66418	0.700764
				0.590247	5.664	0.700489
				0.590704	5.66382	0.700215
				0.591162	5.66365	0.699941
				0.591619	5.66348	0.699668
				0.592077	5.6633	0.699395
				0.592535	5.66313	0.699122
				0.592992	5.66295	0.69885
				0.59345	5.66278	0.698578
				0.593907	5.66261	0.698306
				0.594365	5.66244	0.698036
				0.594822	5.66226	0.697765
				0.59528	5.66209	0.697495
				0.595737	5.66192	0.697225
				0.596195	5.66175	0.696956
				0.596653	5.66158	0.696687
				0.59711	5.66141	0.696418
				0.597568	5.66124	0.69615
				0.598025	5.66107	0.695882
				0.598483	5.6609	0.695615
				0.59894	5.66073	0.695348
				0.599398	5.66056	0.695082
				0.599855	5.66039	0.694816
				0.600313	5.66023	0.69455
				0.600771	5.66006	0.694285
				0.601228	5.65989	0.69402
				0.601686	5.65972	0.693755
				0.602143	5.65956	0.693491
				0.602601	5.65939	0.693228
				0.603058	5.65922	0.692964
				0.603516	5.65906	0.692701
				0.603973	5.65889	0.692439
				0.604431	5.65873	0.692177
				0.604889	5.65856	0.691915
				0.605346	5.6584	0.691654
				0.605804	5.65823	0.691393
				0.606261	5.65807	0.691132
				0.606719	5.65791	0.690872
				0.607176	5.65774	0.690613
				0.607634	5.65758	0.690353
				0.608091	5.65742	0.690094
				0.608549	5.65725	0.689836
				0.609007	5.65709	0.689578
				0.609464	5.65693	0.68932
				0.609922	5.65677	0.689062
				0.610379	5.65661	0.688805
				0.610837	5.65645	0.688549
				0.611294	5.65628	0.688293
				0.611752	5.65612	0.688037
				0.612209	5.65596	0.687781
				0.612667	5.6558	0.687526
				0.613125	5.65565	0.687272
				0.613582	5.65549	0.687017
				0.61404	5.65533	0.686763
				0.614497	5.65517	0.68651
				0.614955	5.65501	0.686257
				0.615412	5.65485	0.686004
				0.61587	5.6547	0.685751
				0.616327	5.65454	0.685499
				0.616785	5.65438	0.685248
				0.617243	5.65422	0.684997
				0.6177	5.65407	0.684746
				0.618158	5.65391	0.684495
				0.618615	5.65376	0.684245
				0.619073	5.6536	0.683995
				0.61953	5.65345	0.683746
				0.619988	5.65329	0.683497
				0.620445	5.65314	0.683248
				0.620903	5.65298	0.683
				0.621361	5.65283	0.682752
				0.621818	5.65267	0.682505
				0.622276	5.65252	0.682258
				0.622733	5.65237	0.682011
				0.623191	5.65222	0.681764
				0.623648	5.65206	0.681518
				0.624106	5.65191	0.681273
				0.624563	5.65176	0.681028
				0.625021	5.65161	0.680783
				0.625479	5.65146	0.680538
				0.625936	5.6513	0.680294
				0.626394	5.65115	0.68005
				0.626851	5.651	0.679807
				0.627309	5.65085	0.679564
				0.627766	5.6507	0.679321
				0.628224	5.65055	0.679078
				0.628681	5.6504	0.678837
				0.629139	5.65026	0.678595
				0.629597	5.65011	0.678354
				0.630054	5.64996	0.678113
				0.630512	5.64981	0.677872
				0.630969	5.64966	0.677632
				0.631427	5.64952	0.677392
				0.631884	5.64937	0.677153
				0.632342	5.64922	0.676914
				0.632799	5.64907	0.676675
				0.633257	5.64893	0.676436
				0.633715	5.64878	0.676198
				0.634172	5.64864	0.675961
				0.63463	5.64849	0.675723
				0.635087	5.64835	0.675486
				0.635545	5.6482	0.67525
				0.636002	5.64806	0.675014
				0.63646	5.64791	0.674778
				0.636917	5.64777	0.674542
				0.637375	5.64762	0.674307
				0.637833	5.64748	0.674072
				0.63829	5.64734	0.673838
				0.638748	5.64719	0.673603
				0.639205	5.64705	0.67337
				0.639663	5.64691	0.673136
				0.64012	5.64677	0.672903
				0.640578	5.64662	0.67267
				0.641035	5.64648	0.672438
				0.641493	5.64634	0.672206
				0.641951	5.6462	0.671974
				0.642408	5.64606	0.671743
				0.642866	5.64592	0.671512
				0.643323	5.64578	0.671281
				0.643781	5.64564	0.671051
				0.644238	5.6455	0.670821
				0.644696	5.64536	0.670591
				0.645153	5.64522	0.670362
				0.645611	5.64508	0.670133
				0.646069	5.64494	0.669904
				0.646526	5.64481	0.669676
				0.646984	5.64467	0.669448
				0.647441	5.64453	0.669221
				0.647899	5.64439	0.668993
				0.648356	5.64426	0.668766
				0.648814	5.64412	0.66854
				0.649271	5.64398	0.668314
				0.649729	5.64385	0.668088
				0.650187	5.64371	0.667862
				0.650644	5.64357	0.667637
				0.651102	5.64344	0.667412
				0.651559	5.6433	0.667188
				0.652017	5.64317	0.666963
				0.652474	5.64303	0.66674
				0.652932	5.6429	0.666516
				0.653389	5.64276	0.666293
				0.653847	5.64263	0.66607
				0.654305	5.6425	0.665847
				0.654762	5.64236	0.665625
				0.65522	5.64223	0.665403
				0.655677	5.6421	0.665182
				0.656135	5.64196	0.664961
				0.656592	5.64183	0.66474
				0.65705	5.6417	0.664519
				0.657507	5.64157	0.664299
				0.657965	5.64144	0.664079
				0.658423	5.64131	0.66386
				0.65888	5.64118	0.66364
				0.659338	5.64104	0.663421
				0.659795	5.64091	0.663203
				0.660253	5.64078	0.662985
				0.66071	5.64065	0.662767
				0.661168	5.64052	0.662549
				0.661625	5.64039	0.662332
				0.662083	5.64027	0.662115
				0.662541	5.64014	0.661898
				0.662998	5.64001	0.661682
				0.663456	5.63988	0.661466
				0.663913	5.63975	0.66125
				0.664371	5.63962	0.661035
				0.664828	5.6395	0.66082
				0.665286	5.63937	0.660605
				0.665743	5.63924	0.660391
				0.666201	5.63911	0.660177
				0.666659	5.63899	0.659963
				0.667116	5.63886	0.65975
				0.667574	5.63874	0.659537
				0.668031	5.63861	0.659324
				0.668489	5.63848	0.659111
				0.668946	5.63836	0.658899
				0.669404	5.63823	0.658687
				0.669861	5.63811	0.658476
				0.670319	5.63799	0.658265
				0.670777	5.63786	0.658054
				0.671234	5.63774	0.657843
				0.671692	5.63761	0.657633
				0.672149	5.63749	0.657423
				0.672607	5.63737	0.657214
				0.673064	5.63724	0.657004
				0.673522	5.63712	0.656795
				0.673979	5.637	0.656587
				0.674437	5.63688	0.656378
				0.674895	5.63675	0.65617
				0.675352	5.63663	0.655963
				0.67581	5.63651	0.655755
				0.676267	5.63639	0.655548
				0.676725	5.63627	0.655341
				0.677182	5.63615	0.655135
				0.67764	5.63603	0.654929
				0.678097	5.63591	0.654723
				0.678555	5.63579	0.654517
				0.679013	5.63567	0.654312
				0.67947	5.63555	0.654107
				0.679928	5.63543	0.653902
				0.680385	5.63531	0.653698
				0.680843	5.63519	0.653494
				0.6813	5.63507	0.65329
				0.681758	5.63496	0.653087
				0.682215	5.63484	0.652884
				0.682673	5.63472	0.652681
				0.683131	5.6346	0.652478
				0.683588	5.63449	0.652276
				0.684046	5.63437	0.652074
				0.684503	5.63425	0.651873
				0.684961	5.63413	0.651671
				0.685418	5.63402	0.65147
				0.685876	5.6339	0.65127
				0.686333	5.63379	0.651069
				0.686791	5.63367	0.650869
				0.687249	5.63356	0.65067
				0.687706	5.63344	0.65047
				0.688164	5.63333	0.650271
				0.688621	5.63321	0.650072
				0.689079	5.6331	0.649873
				0.689536	5.63298	0.649675
				0.689994	5.63287	0.649477
				0.690451	5.63276	0.649279
				0.690909	5.63264	0.649082
				0.691367	5.63253	0.648885
				0.691824	5.63242	0.648688
				0.692282	5.6323	0.648492
				0.692739	5.63219	0.648296
				0.693197	5.63208	0.6481
				0.693654	5.63197	0.647904
				0.694112	5.63186	0.647709
				0.694569	5.63175	0.647514
				0.695027	5.63163	0.647319
				0.695485	5.63152	0.647125
				0.695942	5.63141	0.64693
				0.6964	5.6313	0.646737
				0.696857	5.63119	0.646543
				0.697315	5.63108	0.64635
				0.697772	5.63097	0.646157
				0.69823	5.63086	0.645964
				0.698687	5.63075	0.645772
				0.699145	5.63064	0.64558
				0.699603	5.63054	0.645388
				0.70006	5.63043	0.645196
				0.700518	5.63032	0.645005
				0.700975	5.63021	0.644814
				0.701433	5.6301	0.644623
				0.70189	5.63	0.644433
				0.702348	5.62989	0.644243
				0.702805	5.62978	0.644053
				0.703263	5.62967	0.643864
				0.703721	5.62957	0.643674
				0.704178	5.62946	0.643486
				0.704636	5.62936	0.643297
				0.705093	5.62925	0.643109
				0.705551	5.62914	0.64292
				0.706008	5.62904	0.642733
				0.706466	5.62893	0.642545
				0.706923	5.62883	0.642358
				0.707381	5.62872	0.642171
				0.707839	5.62862	0.641984
				0.708296	5.62851	0.641798
				0.708754	5.62841	0.641612
				0.709211	5.62831	0.641426
				0.709669	5.6282	0.641241
				0.710126	5.6281	0.641055
				0.710584	5.628	0.64087
				0.711041	5.62789	0.640686
				0.711499	5.62779	0.640501
				0.711957	5.62769	0.640317
				0.712414	5.62759	0.640133
				0.712872	5.62748	0.63995
				0.713329	5.62738	0.639767
				0.713787	5.62728	0.639584
				0.714244	5.62718	0.639401
				0.714702	5.62708	0.639219
				0.715159	5.62698	0.639036
				0.715617	5.62688	0.638854
				0.716075	5.62678	0.638673
				0.716532	5.62668	0.638492
				0.71699	5.62658	0.63831
				0.717447	5.62648	0.63813
				0.717905	5.62638	0.637949
				0.718362	5.62628	0.637769
				0.71882	5.62618	0.637589
				0.719277	5.62608	0.637409
				0.719735	5.62598	0.63723
				0.720193	5.62588	0.637051
				0.72065	5.62578	0.636872
				0.721108	5.62569	0.636693
				0.721565	5.62559	0.636515
				0.722023	5.62549	0.636337
				0.72248	5.62539	0.636159
				0.722938	5.6253	0.635982
				0.723395	5.6252	0.635805
				0.723853	5.6251	0.635628
				0.724311	5.62501	0.635451
				0.724768	5.62491	0.635275
				0.725226	5.62481	0.635099
				0.725683	5.62472	0.634923
				0.726141	5.62462	0.634747
				0.726598	5.62453	0.634572
				0.727056	5.62443	0.634397
				0.727513	5.62434	0.634222
				0.727971	5.62424	0.634048
				0.728429	5.62415	0.633873
				0.728886	5.62405	0.633699
				0.729344	5.62396	0.633526
				0.729801	5.62387	0.633352
				0.730259	5.62377	0.633179
				0.730716	5.62368	0.633006
				0.731174	5.62359	0.632834
				0.731631	5.62349	0.632661
				0.732089	5.6234	0.632489
				0.732547	5.62331	0.632317
				0.733004	5.62322	0.632146
				0.733462	5.62313	0.631974
				0.733919	5.62303	0.631803
				0.734377	5.62294	0.631633
				0.734834	5.62285	0.631462
				0.735292	5.62276	0.631292
				0.735749	5.62267	0.631122
				0.736207	5.62258	0.630952
				0.736665	5.62249	0.630783
				0.737122	5.6224	0.630613
				0.73758	5.62231	0.630445
				0.738037	5.62222	0.630276
				0.738495	5.62213	0.630108
				0.738952	5.62204	0.629939
				0.73941	5.62195	0.629771
				0.739867	5.62186	0.629604
				0.740325	5.62177	0.629437
				0.740783	5.62168	0.629269
				0.74124	5.62159	0.629103
				0.741698	5.62151	0.628936
				0.742155	5.62142	0.62877
				0.742613	5.62133	0.628604
				0.74307	5.62124	0.628438
				0.743528	5.62116	0.628272
				0.743985	5.62107	0.628107
				0.744443	5.62098	0.627942
				0.744901	5.6209	0.627777
				0.745358	5.62081	0.627613
				0.745816	5.62072	0.627449
				0.746273	5.62064	0.627285
				0.746731	5.62055	0.627121
				0.747188	5.62047	0.626957
				0.747646	5.62038	0.626794
				0.748103	5.6203	0.626631
				0.748561	5.62021	0.626468
				0.749019	5.62013	0.626306
				0.749476	5.62004	0.626144
				0.749934	5.61996	0.625982
				0.750391	5.61987	0.62582
				0.750849	5.61979	0.625659
				0.751306	5.61971	0.625498
				0.751764	5.61962	0.625337
				0.752221	5.61954	0.625176
				0.752679	5.61946	0.625016
				0.753137	5.61937	0.624855
				0.753594	5.61929	0.624696
				0.754052	5.61921	0.624536
				0.754509	5.61913	0.624376
				0.754967	5.61904	0.624217
				0.755424	5.61896	0.624058
				0.755882	5.61888	0.6239
				0.756339	5.6188	0.623741
				0.756797	5.61872	0.623583
				0.757255	5.61864	0.623425
				0.757712	5.61856	0.623268
				0.75817	5.61848	0.62311
				0.758627	5.6184	0.622953
				0.759085	5.61832	0.622796
				0.759542	5.61824	0.62264
				0.76	5.61816	0.622483
				0.760457	5.61808	0.622327
				0.760915	5.618	0.622171
				0.761373	5.61792	0.622016
				0.76183	5.61784	0.62186
				0.762288	5.61776	0.621705
				0.762745	5.61768	0.62155
				0.763203	5.6176	0.621395
				0.76366	5.61753	0.621241
				0.764118	5.61745	0.621087
				0.764575	5.61737	0.620933
				0.765033	5.61729	0.620779
				0.765491	5.61722	0.620626
				0.765948	5.61714	0.620473
				0.766406	5.61706	0.62032
				0.766863	5.61698	0.620167
				0.767321	5.61691	0.620015
				0.767778	5.61683	0.619863
				0.768236	5.61676	0.619711
				0.768693	5.61668	0.619559
				0.769151	5.6166	0.619407
				0.769609	5.61653	0.619256
				0.770066	5.61645	0.619105
				0.770524	5.61638	0.618955
				0.770981	5.6163	0.618804
				0.771439	5.61623	0.618654
				0.771896	5.61615	0.618504
				0.772354	5.61608	0.618354
				0.772811	5.61601	0.618205
				0.773269	5.61593	0.618055
				0.773727	5.61586	0.617906
				0.774184	5.61579	0.617757
				0.774642	5.61571	0.617609
				0.775099	5.61564	0.617461
				0.775557	5.61557	0.617313
				0.776014	5.61549	0.617165
				0.776472	5.61542	0.617017
				0.776929	5.61535	0.61687
				0.777387	5.61528	0.616723
				0.777845	5.61521	0.616576
				0.778302	5.61513	0.616429
				0.77876	5.61506	0.616283
				0.779217	5.61499	0.616137
				0.779675	5.61492	0.615991
				0.780132	5.61485	0.615845
				0.78059	5.61478	0.6157
				0.781047	5.61471	0.615555
				0.781505	5.61464	0.61541
				0.781963	5.61457	0.615265
				0.78242	5.6145	0.615121
				0.782878	5.61443	0.614976
				0.783335	5.61436	0.614832
				0.783793	5.61429	0.614689
				0.78425	5.61422	0.614545
				0.784708	5.61415	0.614402
				0.785165	5.61408	0.614259
				0.785623	5.61401	0.614116
				0.786081	5.61395	0.613973
				0.786538	5.61388	0.613831
				0.786996	5.61381	0.613689
				0.787453	5.61374	0.613547
				0.787911	5.61368	0.613406
				0.788368	5.61361	0.613264
				0.788826	5.61354	0.613123
				0.789283	5.61347	0.612982
				0.789741	5.61341	0.612841
				0.790199	5.61334	0.612701
				0.790656	5.61327	0.612561
				0.791114	5.61321	0.612421
				0.791571	5.61314	0.612281
				0.792029	5.61308	0.612142
				0.792486	5.61301	0.612002
				0.792944	5.61295	0.611863
				0.793401	5.61288	0.611724
				0.793859	5.61282	0.611586
				0.794317	5.61275	0.611447
				0.794774	5.61269	0.611309
				0.795232	5.61262	0.611171
				0.795689	5.61256	0.611034
				0.796147	5.61249	0.610896
				0.796604	5.61243	0.610759
				0.797062	5.61237	0.610622
				0.797519	5.6123	0.610486
				0.797977	5.61224	0.610349
				0.798435	5.61218	0.610213
				0.798892	5.61211	0.610077
				0.79935	5.61205	0.609941
				0.799807	5.61199	0.609805
				0.800265	5.61193	0.60967
				0.800722	5.61186	0.609535
				0.80118	5.6118	0.6094
				0.801637	5.61174	0.609265
				0.802095	5.61168	0.609131
				0.802553	5.61162	0.608997
				0.80301	5.61156	0.608863
				0.803468	5.6115	0.608729
				0.803925	5.61143	0.608596
				0.804383	5.61137	0.608462
				0.80484	5.61131	0.608329
				0.805298	5.61125	0.608196
				0.805755	5.61119	0.608064
				0.806213	5.61113	0.607932
				0.806671	5.61107	0.607799
				0.807128	5.61101	0.607667
				0.807586	5.61096	0.607536
				0.808043	5.6109	0.607404
				0.808501	5.61084	0.607273
				0.808958	5.61078	0.607142
				0.809416	5.61072	0.607011
				0.809873	5.61066	0.606881
				0.810331	5.6106	0.606751
				0.810789	5.61055	0.60662
				0.811246	5.61049	0.606491
				0.811704	5.61043	0.606361
				0.812161	5.61037	0.606231
				0.812619	5.61032	0.606102
				0.813076	5.61026	0.605973
				0.813534	5.6102	0.605845
				0.813991	5.61015	0.605716
				0.814449	5.61009	0.605588
				0.814907	5.61003	0.60546
				0.815364	5.60998	0.605332
				0.815822	5.60992	0.605204
				0.816279	5.60987	0.605077
				0.816737	5.60981	0.60495
				0.817194	5.60975	0.604823
				0.817652	5.6097	0.604696
				0.818109	5.60964	0.60457
				0.818567	5.60959	0.604443
				0.819025	5.60954	0.604317
				0.819482	5.60948	0.604191
				0.81994	5.60943	0.604066
				0.820397	5.60937	0.60394
				0.820855	5.60932	0.603815
				0.821312	5.60927	0.60369
				0.82177	5.60921	0.603566
				0.822227	5.60916	0.603441
				0.822685	5.60911	0.603317
				0.823143	5.60905	0.603193
				0.8236	5.609	0.603069
				0.824058	5.60895	0.602945
				0.824515	5.60889	0.602822
				0.824973	5.60884	0.602699
				0.82543	5.60879	0.602576
				0.825888	5.60874	0.602453
				0.826345	5.60869	0.602331
				0.826803	5.60864	0.602208
				0.827261	5.60858	0.602086
				0.827718	5.60853	0.601964
				0.828176	5.60848	0.601843
				0.828633	5.60843	0.601721
				0.829091	5.60838	0.6016
				0.829548	5.60833	0.601479
				0.830006	5.60828	0.601359
				0.830463	5.60823	0.601238
				0.830921	5.60818	0.601118
				0.831379	5.60813	0.600998
				0.831836	5.60808	0.600878
				0.832294	5.60803	0.600758
				0.832751	5.60798	0.600639
				0.833209	5.60793	0.600519
				0.833666	5.60789	0.6004
				0.834124	5.60784	0.600282
				0.834582	5.60779	0.600163
				0.835039	5.60774	0.600045
				0.835497	5.60769	0.599927
				0.835954	5.60765	0.599809
				0.836412	5.6076	0.599691
				0.836869	5.60755	0.599574
				0.837327	5.6075	0.599456
				0.837784	5.60746	0.599339
				0.838242	5.60741	0.599223
				0.8387	5.60736	0.599106
				0.839157	5.60732	0.59899
				0.839615	5.60727	0.598873
				0.840072	5.60722	0.598757
				0.84053	5.60718	0.598642
				0.840987	5.60713	0.598526
				0.841445	5.60709	0.598411
				0.841902	5.60704	0.598296
				0.84236	5.60699	0.598181
				0.842818	5.60695	0.598066
				0.843275	5.6069	0.597952
				0.843733	5.60686	0.597838
				0.84419	5.60682	0.597724
				0.844648	5.60677	0.59761
				0.845105	5.60673	0.597496
				0.845563	5.60668	0.597383
				0.84602	5.60664	0.59727
				0.846478	5.6066	0.597157
				0.846936	5.60655	0.597044
				0.847393	5.60651	0.596932
				0.847851	5.60647	0.596819
				0.848308	5.60642	0.596707
				0.848766	5.60638	0.596595
				0.849223	5.60634	0.596484
				0.849681	5.60629	0.596372
				0.850138	5.60625	0.596261
				0.850596	5.60621	0.59615
				0.851054	5.60617	0.596039
				0.851511	5.60613	0.595929
				0.851969	5.60608	0.595818
				0.852426	5.60604	0.595708
				0.852884	5.606	0.595598
				0.853341	5.60596	0.595488
				0.853799	5.60592	0.595379
				0.854256	5.60588	0.59527
				0.854714	5.60584	0.595161
				0.855172	5.6058	0.595052
				0.855629	5.60576	0.594943
				0.856087	5.60572	0.594835
				0.856544	5.60568	0.594726
				0.857002	5.60564	0.594618
				0.857459	5.6056	0.59451
				0.857917	5.60556	0.594403
				0.858374	5.60552	0.594295
				0.858832	5.60548	0.594188
				0.85929	5.60544	0.594081
				0.859747	5.60541	0.593975
				0.860205	5.60537	0.593868
				0.860662	5.60533	0.593762
				0.86112	5.60529	0.593655
				0.861577	5.60525	0.59355
				0.862035	5.60522	0.593444
				0.862492	5.60518	0.593338
				0.86295	5.60514	0.593233
				0.863408	5.6051	0.593128
				0.863865	5.60507	0.593023
				0.864323	5.60503	0.592918
				0.86478	5.60499	0.592814
				0.865238	5.60496	0.59271
				0.865695	5.60492	0.592606
				0.866153	5.60488	0.592502
				0.86661	5.60485	0.592398
				0.867068	5.60481	0.592295
				0.867526	5.60478	0.592192
				0.867983	5.60474	0.592089
				0.868441	5.60471	0.591986
				0.868898	5.60467	0.591883
				0.869356	5.60464	0.591781
				0.869813	5.6046	0.591679
				0.870271	5.60457	0.591577
				0.870728	5.60453	0.591475
				0.871186	5.6045	0.591374
				0.871644	5.60446	0.591272
				0.872101	5.60443	0.591171
				0.872559	5.6044	0.59107
				0.873016	5.60436	0.59097
				0.873474	5.60433	0.590869
				0.873931	5.6043	0.590769
				0.874389	5.60426	0.590669
				0.874846	5.60423	0.590569
				0.875304	5.6042	0.590469
				0.875762	5.60417	0.59037
				0.876219	5.60413	0.590271
				0.876677	5.6041	0.590172
				0.877134	5.60407	0.590073
				0.877592	5.60404	0.589974
				0.878049	5.60401	0.589876
				0.878507	5.60397	0.589778
				0.878964	5.60394	0.58968
				0.879422	5.60391	0.589582
				0.87988	5.60388	0.589484
				0.880337	5.60385	0.589387
				0.880795	5.60382	0.58929
				0.881252	5.60379	0.589193
				0.88171	5.60376	0.589096
				0.882167	5.60373	0.589
				0.882625	5.6037	0.588903
				0.883082	5.60367	0.588807
				0.88354	5.60364	0.588711
				0.883998	5.60361	0.588616
				0.884455	5.60358	0.58852
				0.884913	5.60355	0.588425
				0.88537	5.60352	0.58833
				0.885828	5.60349	0.588235
				0.886285	5.60347	0.58814
				0.886743	5.60344	0.588046
				0.8872	5.60341	0.587951
				0.887658	5.60338	0.587857
				0.888116	5.60335	0.587764
				0.888573	5.60333	0.58767
				0.889031	5.6033	0.587576
				0.889488	5.60327	0.587483
				0.889946	5.60324	0.58739
				0.890403	5.60322	0.587297
				0.890861	5.60319	0.587205
				0.891318	5.60316	0.587112
				0.891776	5.60314	0.58702
				0.892234	5.60311	0.586928
				0.892691	5.60308	0.586836
				0.893149	5.60306	0.586745
				0.893606	5.60303	0.586653
				0.894064	5.60301	0.586562
				0.894521	5.60298	0.586471
				0.894979	5.60295	0.58638
				0.895436	5.60293	0.58629
				0.895894	5.6029	0.586199
				0.896352	5.60288	0.586109
				0.896809	5.60286	0.586019
				0.897267	5.60283	0.585929
				0.897724	5.60281	0.58584
				0.898182	5.60278	0.585751
				0.898639	5.60276	0.585661
				0.899097	5.60273	0.585572
				0.899554	5.60271	0.585484
				0.900012	5.60269	0.585395
				0.90047	5.60266	0.585307
				0.900927	5.60264	0.585219
				0.901385	5.60262	0.585131
				0.901842	5.60259	0.585043
				0.9023	5.60257	0.584955
				0.902757	5.60255	0.584868
				0.903215	5.60253	0.584781
				0.903672	5.60251	0.584694
				0.90413	5.60248	0.584607
				0.904588	5.60246	0.584521
				0.905045	5.60244	0.584435
				0.905503	5.60242	0.584349
				0.90596	5.6024	0.584263
				0.906418	5.60238	0.584177
				0.906875	5.60235	0.584091
				0.907333	5.60233	0.584006
				0.90779	5.60231	0.583921
				0.908248	5.60229	0.583836
				0.908706	5.60227	0.583752
				0.909163	5.60225	0.583667
				0.909621	5.60223	0.583583
				0.910078	5.60221	0.583499
				0.910536	5.60219	0.583415
				0.910993	5.60217	0.583331
				0.911451	5.60215	0.583248
				0.911908	5.60213	0.583164
				0.912366	5.60212	0.583081
				0.912824	5.6021	0.582999
				0.913281	5.60208	0.582916
				0.913739	5.60206	0.582833
				0.914196	5.60204	0.582751
				0.914654	5.60202	0.582669
				0.915111	5.602	0.582587
				0.915569	5.60199	0.582506
				0.916026	5.60197	0.582424
				0.916484	5.60195	0.582343
				0.916942	5.60193	0.582262
				0.917399	5.60192	0.582181
				0.917857	5.6019	0.5821
				0.918314	5.60188	0.58202
				0.918772	5.60187	0.58194
				0.919229	5.60185	0.58186
				0.919687	5.60183	0.58178
				0.920144	5.60182	0.5817
				0.920602	5.6018	0.581621
				0.92106	5.60179	0.581542
				0.921517	5.60177	0.581463
				0.921975	5.60175	0.581384
				0.922432	5.60174	0.581305
				0.92289	5.60172	0.581227
				0.923347	5.60171	0.581149
				0.923805	5.60169	0.58107
				0.924262	5.60168	0.580993
				0.92472	5.60166	0.580915
				0.925178	5.60165	0.580838
				0.925635	5.60164	0.58076
				0.926093	5.60162	0.580683
				0.92655	5.60161	0.580607
				0.927008	5.60159	0.58053
				0.927465	5.60158	0.580454
				0.927923	5.60157	0.580377
				0.92838	5.60155	0.580301
				0.928838	5.60154	0.580226
				0.929296	5.60153	0.58015
				0.929753	5.60152	0.580075
				0.930211	5.6015	0.579999
				0.930668	5.60149	0.579924
				0.931126	5.60148	0.57985
				0.931583	5.60147	0.579775
				0.932041	5.60145	0.579701
				0.932498	5.60144	0.579626
				0.932956	5.60143	0.579552
				0.933414	5.60142	0.579479
				0.933871	5.60141	0.579405
				0.934329	5.6014	0.579332
				0.934786	5.60139	0.579258
				0.935244	5.60138	0.579185
				0.935701	5.60136	0.579113
				0.936159	5.60135	0.57904
				0.936616	5.60134	0.578968
				0.937074	5.60133	0.578895
				0.937532	5.60132	0.578823
				0.937989	5.60131	0.578752
				0.938447	5.6013	0.57868
				0.938904	5.60129	0.578609
				0.939362	5.60129	0.578537
				0.939819	5.60128	0.578466
				0.940277	5.60127	0.578396
				0.940734	5.60126	0.578325
				0.941192	5.60125	0.578255
				0.94165	5.60124	0.578184
				0.942107	5.60123	0.578114
				0.942565	5.60122	0.578045
				0.943022	5.60122	0.577975
				0.94348	5.60121	0.577906
				0.943937	5.6012	0.577836
				0.944395	5.60119	0.577767
				0.944852	5.60119	0.577699
				0.94531	5.60118	0.57763
				0.945768	5.60117	0.577562
				0.946225	5.60116	0.577493
				0.946683	5.60116	0.577425
				0.94714	5.60115	0.577358
				0.947598	5.60115	0.57729
				0.948055	5.60114	0.577223
				0.948513	5.60113	0.577155
				0.94897	5.60113	0.577089
				0.949428	5.60112	0.577022
				0.949886	5.60112	0.576955
				0.950343	5.60111	0.576889
				0.950801	5.6011	0.576823
				0.951258	5.6011	0.576757
				0.951716	5.60109	0.576691
				0.952173	5.60109	0.576625
				0.952631	5.60109	0.57656
				0.953088	5.60108	0.576495
				0.953546	5.60108	0.57643
				0.954004	5.60107	0.576365
				0.954461	5.60107	0.5763
				0.954919	5.60106	0.576236
				0.955376	5.60106	0.576172
				0.955834	5.60106	0.576108
				0.956291	5.60105	0.576044
				0.956749	5.60105	0.57598
				0.957206	5.60105	0.575917
				0.957664	5.60104	0.575854
				0.958122	5.60104	0.575791
				0.958579	5.60104	0.575728
				0.959037	5.60104	0.575665
				0.959494	5.60103	0.575603
				0.959952	5.60103	0.575541
				0.960409	5.60103	0.575479
				0.960867	5.60103	0.575417
				0.961324	5.60103	0.575355
				0.961782	5.60103	0.575294
				0.96224	5.60102	0.575233
				0.962697	5.60102	0.575172
				0.963155	5.60102	0.575111
				0.963612	5.60102	0.57505
				0.96407	5.60102	0.57499
				0.964527	5.60102	0.57493
				0.964985	5.60102	0.57487
				0.965442	5.60102	0.57481
				0.9659	5.60102	0.57475
				0.966358	5.60102	0.574691
				0.966815	5.60102	0.574632
				0.967273	5.60102	0.574573
				0.96773	5.60102	0.574514
				0.968188	5.60102	0.574455
				0.968645	5.60102	0.574397
				0.969103	5.60102	0.574339
				0.96956	5.60103	0.574281
				0.970018	5.60103	0.574223
				0.970476	5.60103	0.574165
				0.970933	5.60103	0.574108
				0.971391	5.60103	0.574051
				0.971848	5.60103	0.573994
				0.972306	5.60104	0.573937
				0.972763	5.60104	0.57388
				0.973221	5.60104	0.573824
				0.973678	5.60104	0.573768
				0.974136	5.60105	0.573712
				0.974594	5.60105	0.573656
				0.975051	5.60105	0.5736
				0.975509	5.60106	0.573545
				0.975966	5.60106	0.57349
				0.976424	5.60106	0.573435
				0.976881	5.60107	0.57338
				0.977339	5.60107	0.573325
				0.977796	5.60108	0.573271
				0.978254	5.60108	0.573217
				0.978712	5.60109	0.573163
				0.979169	5.60109	0.573109
				0.979627	5.60109	0.573055
				0.980084	5.6011	0.573002
				0.980542	5.6011	0.572949
				0.980999	5.60111	0.572896
				0.981457	5.60112	0.572843
				0.981914	5.60112	0.572791
				0.982372	5.60113	0.572738
				0.98283	5.60113	0.572686
				0.983287	5.60114	0.572634
				0.983745	5.60114	0.572582
				0.984202	5.60115	0.572531
				0.98466	5.60116	0.572479
				0.985117	5.60116	0.572428
				0.985575	5.60117	0.572377
				0.986032	5.60118	0.572326
				0.98649	5.60119	0.572276
				0.986948	5.60119	0.572225
				0.987405	5.6012	0.572175
				0.987863	5.60121	0.572125
				0.98832	5.60122	0.572075
				0.988778	5.60122	0.572026
				0.989235	5.60123	0.571976
				0.989693	5.60124	0.571927
				0.99015	5.60125	0.571878
				0.990608	5.60126	0.57183
				0.991066	5.60127	0.571781
				0.991523	5.60127	0.571733
				0.991981	5.60128	0.571684
				0.992438	5.60129	0.571636
				0.992896	5.6013	0.571589
				0.993353	5.60131	0.571541
				0.993811	5.60132	0.571494
				0.994268	5.60133	0.571447
				0.994726	5.60134	0.5714
				0.995184	5.60135	0.571353
				0.995641	5.60136	0.571306
				0.996099	5.60137	0.57126
				0.996556	5.60138	0.571214
				0.997014	5.60139	0.571168
				0.997471	5.6014	0.571122
				0.997929	5.60142	0.571077
				0.998386	5.60143	0.571031
				0.998844	5.60144	0.570986
				0.999302	5.60145	0.570941
				0.999759	5.60146	0.570896
				1.00022	5.60147	0.570852
				1.00067	5.60149	0.570808
				1.00113	5.6015	0.570763
				1.00159	5.60151	0.570719
				1.00205	5.60152	0.570676
				1.0025	5.60153	0.570632
				1.00296	5.60155	0.570589
				1.00342	5.60156	0.570546
				1.00388	5.60157	0.570503
				1.00433	5.60159	0.57046
				1.00479	5.6016	0.570418
				1.00525	5.60161	0.570375
				1.00571	5.60163	0.570333
				1.00616	5.60164	0.570291
				1.00662	5.60166	0.57025
				1.00708	5.60167	0.570208
				1.00754	5.60168	0.570167
				1.008	5.6017	0.570126
				1.00845	5.60171	0.570085
				1.00891	5.60173	0.570044
				1.00937	5.60174	0.570004
				1.00983	5.60176	0.569963
				1.01028	5.60177	0.569923
				1.01074	5.60179	0.569883
				1.0112	5.60181	0.569844
				1.01166	5.60182	0.569804
				1.01211	5.60184	0.569765
				1.01257	5.60185	0.569726
				1.01303	5.60187	0.569687
				1.01349	5.60189	0.569648
				1.01394	5.6019	0.56961
				1.0144	5.60192	0.569572
				1.01486	5.60194	0.569534
				1.01532	5.60195	0.569496
				1.01577	5.60197	0.569458
				1.01623	5.60199	0.569421
				1.01669	5.60201	0.569384
				1.01715	5.60202	0.569347
				1.0176	5.60204	0.56931
				1.01806	5.60206	0.569273
				1.01852	5.60208	0.569237
				1.01898	5.6021	0.5692
				1.01943	5.60211	0.569164
				1.01989	5.60213	0.569129
				1.02035	5.60215	0.569093
				1.02081	5.60217	0.569058
				1.02126	5.60219	0.569023
				1.02172	5.60221	0.568988
				1.02218	5.60223	0.568953
				1.02264	5.60225	0.568918
				1.02309	5.60227	0.568884
				1.02355	5.60229	0.56885
				1.02401	5.60231	0.568816
				1.02447	5.60233	0.568782
				1.02492	5.60235	0.568748
				1.02538	5.60237	0.568715
				1.02584	5.60239	0.568682
				1.0263	5.60241	0.568649
				1.02675	5.60243	0.568616
				1.02721	5.60245	0.568584
				1.02767	5.60247	0.568551
				1.02813	5.60249	0.568519
				1.02859	5.60252	0.568487
				1.02904	5.60254	0.568456
				1.0295	5.60256	0.568424
				1.02996	5.60258	0.568393
				1.03042	5.6026	0.568362
				1.03087	5.60263	0.568331
				1.03133	5.60265	0.5683
				1.03179	5.60267	0.56827
				1.03225	5.60269	0.56824
				1.0327	5.60272	0.56821
				1.03316	5.60274	0.56818
				1.03362	5.60276	0.56815
				1.03408	5.60279	0.568121
				1.03453	5.60281	0.568092
				1.03499	5.60283	0.568063
				1.03545	5.60286	0.568034
				1.03591	5.60288	0.568005
				1.03636	5.60291	0.567977
				1.03682	5.60293	0.567949
				1.03728	5.60296	0.567921
				1.03774	5.60298	0.567893
				1.03819	5.60301	0.567865
				1.03865	5.60303	0.567838
				1.03911	5.60306	0.567811
				1.03957	5.60308	0.567784
				1.04002	5.60311	0.567757
				1.04048	5.60313	0.567731
				1.04094	5.60316	0.567704
				1.0414	5.60318	0.567678
				1.04185	5.60321	0.567652
				1.04231	5.60324	0.567627
				1.04277	5.60326	0.567601
				1.04323	5.60329	0.567576
				1.04368	5.60332	0.567551
				1.04414	5.60334	0.567526
				1.0446	5.60337	0.567501
				1.04506	5.6034	0.567477
				1.04551	5.60342	0.567453
				1.04597	5.60345	0.567429
				1.04643	5.60348	0.567405
				1.04689	5.60351	0.567381
				1.04734	5.60353	0.567358
				1.0478	5.60356	0.567335
				1.04826	5.60359	0.567312
				1.04872	5.60362	0.567289
				1.04918	5.60365	0.567266
				1.04963	5.60368	0.567244
				1.05009	5.60371	0.567222
				1.05055	5.60373	0.5672
				1.05101	5.60376	0.567178
				1.05146	5.60379	0.567157
				1.05192	5.60382	0.567136
				1.05238	5.60385	0.567114
				1.05284	5.60388	0.567094
				1.05329	5.60391	0.567073
				1.05375	5.60394	0.567053
				1.05421	5.60397	0.567032
				1.05467	5.604	0.567012
				1.05512	5.60403	0.566992
				1.05558	5.60406	0.566973
				1.05604	5.6041	0.566953
				1.0565	5.60413	0.566934
				1.05695	5.60416	0.566915
				1.05741	5.60419	0.566897
				1.05787	5.60422	0.566878
				1.05833	5.60425	0.56686
				1.05878	5.60428	0.566842
				1.05924	5.60432	0.566824
				1.0597	5.60435	0.566806
				1.06016	5.60438	0.566789
				1.06061	5.60441	0.566771
				1.06107	5.60445	0.566754
				1.06153	5.60448	0.566737
				1.06199	5.60451	0.566721
				1.06244	5.60454	0.566704
				1.0629	5.60458	0.566688
				1.06336	5.60461	0.566672
				1.06382	5.60464	0.566656
				1.06427	5.60468	0.566641
				1.06473	5.60471	0.566626
				1.06519	5.60475	0.56661
				1.06565	5.60478	0.566595
				1.0661	5.60482	0.566581
				1.06656	5.60485	0.566566
				1.06702	5.60488	0.566552
				1.06748	5.60492	0.566538
				1.06793	5.60495	0.566524
				1.06839	5.60499	0.56651
				1.06885	5.60502	0.566497
				1.06931	5.60506	0.566484
				1.06977	5.6051	0.566471
				1.07022	5.60513	0.566458
				1.07068	5.60517	0.566446
				1.07114	5.6052	0.566433
				1.0716	5.60524	0.566421
				1.07205	5.60528	0.566409
				1.07251	5.60531	0.566397
				1.07297	5.60535	0.566386
				1.07343	5.60539	0.566375
				1.07388	5.60542	0.566364
				1.07434	5.60546	0.566353
				1.0748	5.6055	0.566342
				1.07526	5.60553	0.566332
				1.07571	5.60557	0.566322
				1.07617	5.60561	0.566312
				1.07663	5.60565	0.566302
				1.07709	5.60569	0.566292
				1.07754	5.60572	0.566283
				1.078	5.60576	0.566274
				1.07846	5.6058	0.566265
				1.07892	5.60584	0.566256
				1.07937	5.60588	0.566248
				1.07983	5.60592	0.56624
				1.08029	5.60596	0.566232
				1.08075	5.606	0.566224
				1.0812	5.60603	0.566216
				1.08166	5.60607	0.566209
				1.08212	5.60611	0.566202
				1.08258	5.60615	0.566195
				1.08303	5.60619	0.566188
				1.08349	5.60623	0.566182
				1.08395	5.60627	0.566176
				1.08441	5.60631	0.56617
				1.08486	5.60636	0.566164
				1.08532	5.6064	0.566158
				1.08578	5.60644	0.566153
				1.08624	5.60648	0.566148
				1.08669	5.60652	0.566143
				1.08715	5.60656	0.566138
				1.08761	5.6066	0.566133
				1.08807	5.60664	0.566129
				1.08852	5.60669	0.566125
				1.08898	5.60673	0.566121
				1.08944	5.60677	0.566118
				1.0899	5.60681	0.566114
				1.09036	5.60686	0.566111
				1.09081	5.6069	0.566108
				1.09127	5.60694	0.566105
				1.09173	5.60698	0.566103
				1.09219	5.60703	0.566101
				1.09264	5.60707	0.566099
				1.0931	5.60711	0.566097
				1.09356	5.60716	0.566095
				1.09402	5.6072	0.566094
				1.09447	5.60725	0.566093
				1.09493	5.60729	0.566092
				1.09539	5.60733	0.566091
				1.09585	5.60738	0.56609
				1.0963	5.60742	0.56609
				1.09676	5.60747	0.56609
				1.09722	5.60751	0.56609
				1.09768	5.60756	0.566091
				1.09813	5.6076	0.566091
				1.09859	5.60765	0.566092
				1.09905	5.60769	0.566093
				1.09951	5.60774	0.566094
				1.09996	5.60778	0.566096
				1.10042	5.60783	0.566098
				1.10088	5.60788	0.5661
				1.10134	5.60792	0.566102
				1.10179	5.60797	0.566104
				1.10225	5.60802	0.566107
				1.10271	5.60806	0.56611
				1.10317	5.60811	0.566113
				1.10362	5.60816	0.566116
				1.10408	5.6082	0.56612
				1.10454	5.60825	0.566123
				1.105	5.6083	0.566127
				1.10545	5.60835	0.566132
				1.10591	5.60839	0.566136
				1.10637	5.60844	0.566141
				1.10683	5.60849	0.566146
				1.10728	5.60854	0.566151
				1.10774	5.60859	0.566156
				1.1082	5.60863	0.566162
				1.10866	5.60868	0.566168
				1.10911	5.60873	0.566174
				1.10957	5.60878	0.56618
				1.11003	5.60883	0.566186
				1.11049	5.60888	0.566193
				1.11095	5.60893	0.5662
				1.1114	5.60898	0.566207
				1.11186	5.60903	0.566215
				1.11232	5.60908	0.566222
				1.11278	5.60913	0.56623
				1.11323	5.60918	0.566238
				1.11369	5.60923	0.566247
				1.11415	5.60928	0.566255
[truncated: 1,936 more rows]

## Sheet: Figure 2b
Frequency (THz)	Epsilon' (Measurement)		Frequency (THz)	Cole-Davidson	Debye
0.200867	6.02578		2.00409e+11	6.06666	5.79034
0.223745	6.00438		2.00867e+11	6.06546	5.78956
0.246622	5.97938		2.01324e+11	6.06426	5.78877
0.2695	5.9536		2.01782e+11	6.06307	5.788
0.292378	5.92846		202239596036	6.06188	5.78723
0.315256	5.9046		2.02697e+11	6.0607	5.78646
0.338134	5.88228		2.03155e+11	6.05953	5.7857
0.361011	5.8615		2.03612e+11	6.05836	5.78494
0.383889	5.84219		2.0407e+11	6.05719	5.78419
0.406767	5.82422		2.04527e+11	6.05603	5.78345
0.429645	5.80744		2.04985e+11	6.05488	5.78271
0.452523	5.79171		2.05442e+11	6.05372	5.78197
0.4754	5.77692		2.059e+11	6.05258	5.78124
0.498278	5.76297		2.06358e+11	6.05144	5.78051
0.521156	5.74978		2.06815e+11	6.0503	5.77979
0.544034	5.73731		2.07273e+11	6.04917	5.77908
0.566911	5.72553		2.0773e+11	6.04804	5.77836
0.589789	5.71441		2.08188e+11	6.04691	5.77766
0.612667	5.70398		2.08645e+11	6.0458	5.77696
0.635545	5.69423		2.09103e+11	6.04468	5.77626
0.658423	5.68517		2.0956e+11	6.04357	5.77557
0.6813	5.67682		2.10018e+11	6.04247	5.77488
0.704178	5.66917		2.10476e+11	6.04136	5.7742
0.727056	5.66222		2.10933e+11	6.04027	5.77352
0.749934	5.65595		2.11391e+11	6.03918	5.77284
0.772811	5.65033		2.11848e+11	6.03809	5.77217
0.795689	5.64533		2.12306e+11	6.037	5.77151
0.818567	5.64092		2.12763e+11	6.03593	5.77085
0.841445	5.63705		2.13221e+11	6.03485	5.77019
0.864323	5.63367		2.13678e+11	6.03378	5.76954
0.8872	5.63075		2.14136e+11	6.03271	5.76889
0.910078	5.62824		2.14594e+11	6.03165	5.76824
0.932956	5.62614		2.15051e+11	6.03059	5.7676
0.955834	5.62442		2.15509e+11	6.02954	5.76697
0.978712	5.62309		2.15966e+11	6.02849	5.76634
1.00159	5.62216		2.16424e+11	6.02744	5.76571
1.02447	5.62168		2.16881e+11	6.0264	5.76509
1.04734	5.62167		2.17339e+11	6.02536	5.76447
1.07022	5.62217		2.17796e+11	6.02433	5.76385
1.0931	5.62324		2.18254e+11	6.0233	5.76324
1.11598	5.62489		2.18712e+11	6.02228	5.76263
1.13886	5.62711		2.19169e+11	6.02125	5.76203
1.16173	5.62989		2.19627e+11	6.02024	5.76143
1.18461	5.63317		2.20084e+11	6.01922	5.76083
1.20749	5.63685		2.20542e+11	6.01821	5.76024
1.23037	5.64085		2.20999e+11	6.01721	5.75965
1.25324	5.64505		2.21457e+11	6.0162	5.75907
1.27612	5.64934		2.21914e+11	6.01521	5.75849
1.299	5.65362		2.22372e+11	6.01421	5.75791
1.32188	5.65782		2.2283e+11	6.01322	5.75733
1.34476	5.66189		2.23287e+11	6.01223	5.75676
1.36763	5.66577		2.23745e+11	6.01125	5.7562
1.39051	5.66946		2.24202e+11	6.01027	5.75563
1.41339	5.67295		2.2466e+11	6.00929	5.75508
1.43627	5.67625		2.25117e+11	6.00832	5.75452
1.45914	5.67939		2.25575e+11	6.00735	5.75397
1.48202	5.68241		2.26032e+11	6.00639	5.75342
1.5049	5.68536		2.2649e+11	6.00543	5.75287
1.52778	5.68831		2.26948e+11	6.00447	5.75233
1.55066	5.69129		2.27405e+11	6.00352	5.75179
1.57353	5.69427		2.27863e+11	6.00256	5.75126
1.59641	5.69711		2.2832e+11	6.00162	5.75072
1.61929	5.69948		2.28778e+11	6.00067	5.75019
1.64217	5.70077		2.29235e+11	5.99973	5.74967
1.66504	5.70002		2.29693e+11	5.9988	5.74915
1.68792	5.69583		2.3015e+11	5.99786	5.74863
1.7108	5.68642		2.30608e+11	5.99693	5.74811
1.73368	5.66971		2.31066e+11	5.99601	5.7476
1.75656	5.64361		2.31523e+11	5.99508	5.74709
1.77943	5.60652		2.31981e+11	5.99416	5.74658
1.80231	5.55786		2.32438e+11	5.99325	5.74608
1.82519	5.49868		2.32896e+11	5.99233	5.74558
1.84807	5.43208		2.33353e+11	5.99143	5.74508
1.87095	5.36328		2.33811e+11	5.99052	5.74459
1.89382	5.29942		2.34268e+11	5.98962	5.7441
1.9167	5.24915		2.34726e+11	5.98872	5.74361
1.93958	5.22212		2.35184e+11	5.98782	5.74312
1.96246	5.22881		2.35641e+11	5.98693	5.74264
1.98533	5.28037		2.36099e+11	5.98604	5.74216
2.00821	5.38841		2.36556e+11	5.98515	5.74168
			2.37014e+11	5.98426	5.74121
			2.37471e+11	5.98338	5.74074
			2.37929e+11	5.98251	5.74027
			2.38386e+11	5.98163	5.7398
			2.38844e+11	5.98076	5.73934
			2.39302e+11	5.97989	5.73888
			2.39759e+11	5.97903	5.73842
			2.40217e+11	5.97816	5.73797
			2.40674e+11	5.97731	5.73752
			2.41132e+11	5.97645	5.73707
			2.41589e+11	5.9756	5.73662
			2.42047e+11	5.97475	5.73618
			2.42504e+11	5.9739	5.73574
			2.42962e+11	5.97305	5.7353
			2.4342e+11	5.97221	5.73486
			2.43877e+11	5.97138	5.73443
			2.44335e+11	5.97054	5.734
			2.44792e+11	5.96971	5.73357
			2.4525e+11	5.96888	5.73315
			2.45707e+11	5.96805	5.73272
			2.46165e+11	5.96723	5.7323
			2.46622e+11	5.96641	5.73188
			2.4708e+11	5.96559	5.73147
			2.47538e+11	5.96477	5.73105
			2.47995e+11	5.96396	5.73064
			2.48453e+11	5.96315	5.73023
			2.4891e+11	5.96234	5.72983
			2.49368e+11	5.96154	5.72942
			2.49825e+11	5.96074	5.72902
			2.50283e+11	5.95994	5.72862
			2.5074e+11	5.95914	5.72823
			2.51198e+11	5.95835	5.72783
			2.51656e+11	5.95756	5.72744
			2.52113e+11	5.95677	5.72705
			2.52571e+11	5.95598	5.72666
			2.53028e+11	5.9552	5.72628
			2.53486e+11	5.95442	5.72589
			2.53943e+11	5.95364	5.72551
			2.54401e+11	5.95287	5.72513
			2.54858e+11	5.95209	5.72475
			2.55316e+11	5.95132	5.72438
			2.55774e+11	5.95056	5.72401
			2.56231e+11	5.94979	5.72364
			2.56689e+11	5.94903	5.72327
			2.57146e+11	5.94827	5.7229
			2.57604e+11	5.94751	5.72254
			2.58061e+11	5.94676	5.72217
			2.58519e+11	5.946	5.72181
			2.58976e+11	5.94525	5.72146
			2.59434e+11	5.94451	5.7211
			2.59892e+11	5.94376	5.72075
			2.60349e+11	5.94302	5.72039
			2.60807e+11	5.94228	5.72004
			2.61264e+11	5.94154	5.7197
			2.61722e+11	5.9408	5.71935
			2.62179e+11	5.94007	5.719
			2.62637e+11	5.93934	5.71866
			2.63094e+11	5.93861	5.71832
			2.63552e+11	5.93789	5.71798
			2.6401e+11	5.93716	5.71765
			2.64467e+11	5.93644	5.71731
			2.64925e+11	5.93572	5.71698
			2.65382e+11	5.93501	5.71665
			2.6584e+11	5.93429	5.71632
			2.66297e+11	5.93358	5.71599
			2.66755e+11	5.93287	5.71566
			2.67212e+11	5.93216	5.71534
			2.6767e+11	5.93146	5.71502
			2.68128e+11	5.93075	5.7147
			2.68585e+11	5.93005	5.71438
			2.69043e+11	5.92935	5.71406
			2.695e+11	5.92866	5.71375
			2.69958e+11	5.92796	5.71343
			2.70415e+11	5.92727	5.71312
			2.70873e+11	5.92658	5.71281
			2.7133e+11	5.92589	5.7125
			2.71788e+11	5.92521	5.7122
			2.72246e+11	5.92453	5.71189
			2.72703e+11	5.92384	5.71159
			2.73161e+11	5.92317	5.71129
			2.73618e+11	5.92249	5.71099
			2.74076e+11	5.92181	5.71069
			2.74533e+11	5.92114	5.71039
			2.74991e+11	5.92047	5.7101
			2.75448e+11	5.9198	5.7098
			2.75906e+11	5.91913	5.70951
			2.76364e+11	5.91847	5.70922
			2.76821e+11	5.91781	5.70893
			2.77279e+11	5.91715	5.70865
			2.77736e+11	5.91649	5.70836
			2.78194e+11	5.91583	5.70808
			2.78651e+11	5.91518	5.70779
			2.79109e+11	5.91453	5.70751
			2.79567e+11	5.91388	5.70723
			2.80024e+11	5.91323	5.70696
			2.80482e+11	5.91258	5.70668
			2.80939e+11	5.91194	5.7064
			2.81397e+11	5.91129	5.70613
			2.81854e+11	5.91065	5.70586
			2.82312e+11	5.91001	5.70559
			2.82769e+11	5.90938	5.70532
			2.83227e+11	5.90874	5.70505
			2.83685e+11	5.90811	5.70478
			2.84142e+11	5.90748	5.70452
			2.846e+11	5.90685	5.70426
			2.85057e+11	5.90622	5.70399
			2.85515e+11	5.9056	5.70373
			2.85972e+11	5.90497	5.70347
			2.8643e+11	5.90435	5.70322
			2.86887e+11	5.90373	5.70296
			2.87345e+11	5.90311	5.7027
			2.87803e+11	5.9025	5.70245
			2.8826e+11	5.90188	5.7022
			2.88718e+11	5.90127	5.70195
			2.89175e+11	5.90066	5.7017
			2.89633e+11	5.90005	5.70145
			2.9009e+11	5.89945	5.7012
			2.90548e+11	5.89884	5.70095
			2.91005e+11	5.89824	5.70071
			2.91463e+11	5.89764	5.70047
			2.91921e+11	5.89704	5.70022
			2.92378e+11	5.89644	5.69998
			2.92836e+11	5.89584	5.69974
			2.93293e+11	5.89525	5.6995
			2.93751e+11	5.89465	5.69927
			2.94208e+11	5.89406	5.69903
			2.94666e+11	5.89347	5.6988
			2.95123e+11	5.89289	5.69856
			2.95581e+11	5.8923	5.69833
			2.96039e+11	5.89171	5.6981
			2.96496e+11	5.89113	5.69787
			2.96954e+11	5.89055	5.69764
			2.97411e+11	5.88997	5.69741
			2.97869e+11	5.88939	5.69719
			2.98326e+11	5.88882	5.69696
			2.98784e+11	5.88824	5.69674
			2.99241e+11	5.88767	5.69652
			2.99699e+11	5.8871	5.6963
			3.00157e+11	5.88653	5.69607
			3.00614e+11	5.88596	5.69586
			3.01072e+11	5.8854	5.69564
			3.01529e+11	5.88483	5.69542
			3.01987e+11	5.88427	5.6952
			3.02444e+11	5.88371	5.69499
			3.02902e+11	5.88315	5.69478
			303359394054	5.88259	5.69456
			3.03817e+11	5.88203	5.69435
			3.04275e+11	5.88148	5.69414
			3.04732e+11	5.88093	5.69393
			3.0519e+11	5.88037	5.69372
			3.05647e+11	5.87982	5.69352
			3.06105e+11	5.87927	5.69331
			3.06562e+11	5.87873	5.69311
			3.0702e+11	5.87818	5.6929
			3.07477e+11	5.87764	5.6927
			3.07935e+11	5.87709	5.6925
			3.08393e+11	5.87655	5.6923
			3.0885e+11	5.87601	5.6921
			3.09308e+11	5.87548	5.6919
			3.09765e+11	5.87494	5.6917
			3.10223e+11	5.8744	5.6915
			3.1068e+11	5.87387	5.69131
			3.11138e+11	5.87334	5.69111
			3.11595e+11	5.87281	5.69092
			3.12053e+11	5.87228	5.69073
			3.12511e+11	5.87175	5.69054
			3.12968e+11	5.87122	5.69034
			3.13426e+11	5.8707	5.69015
			3.13883e+11	5.87018	5.68997
			3.14341e+11	5.86965	5.68978
			3.14798e+11	5.86913	5.68959
			3.15256e+11	5.86861	5.6894
			3.15713e+11	5.8681	5.68922
			3.16171e+11	5.86758	5.68904
			3.16629e+11	5.86707	5.68885
			3.17086e+11	5.86655	5.68867
			3.17544e+11	5.86604	5.68849
			3.18001e+11	5.86553	5.68831
			3.18459e+11	5.86502	5.68813
			3.18916e+11	5.86451	5.68795
			3.19374e+11	5.86401	5.68777
			3.19831e+11	5.8635	5.6876
			3.20289e+11	5.863	5.68742
			3.20747e+11	5.86249	5.68725
			3.21204e+11	5.86199	5.68707
			3.21662e+11	5.86149	5.6869
			3.22119e+11	5.861	5.68673
			3.22577e+11	5.8605	5.68655
			3.23034e+11	5.86	5.68638
			3.23492e+11	5.85951	5.68621
			3.23949e+11	5.85901	5.68605
			3.24407e+11	5.85852	5.68588
			3.24865e+11	5.85803	5.68571
			3.25322e+11	5.85754	5.68554
			3.2578e+11	5.85706	5.68538
			3.26237e+11	5.85657	5.68521
			3.26695e+11	5.85608	5.68505
			3.27152e+11	5.8556	5.68489
			3.2761e+11	5.85512	5.68473
			3.28067e+11	5.85464	5.68456
			3.28525e+11	5.85416	5.6844
			3.28983e+11	5.85368	5.68424
			3.2944e+11	5.8532	5.68409
			3.29898e+11	5.85272	5.68393
			3.30355e+11	5.85225	5.68377
			3.30813e+11	5.85177	5.68361
			3.3127e+11	5.8513	5.68346
			3.31728e+11	5.85083	5.6833
			3.32185e+11	5.85036	5.68315
			3.32643e+11	5.84989	5.683
			3.33101e+11	5.84942	5.68284
			3.33558e+11	5.84896	5.68269
			3.34016e+11	5.84849	5.68254
			3.34473e+11	5.84803	5.68239
			3.34931e+11	5.84756	5.68224
			3.35388e+11	5.8471	5.68209
			3.35846e+11	5.84664	5.68194
			3.36303e+11	5.84618	5.6818
			3.36761e+11	5.84573	5.68165
			3.37219e+11	5.84527	5.6815
			3.37676e+11	5.84481	5.68136
			3.38134e+11	5.84436	5.68121
			3.38591e+11	5.84391	5.68107
			3.39049e+11	5.84345	5.68093
			3.39506e+11	5.843	5.68079
			3.39964e+11	5.84255	5.68064
			3.40421e+11	5.8421	5.6805
			3.40879e+11	5.84166	5.68036
			3.41337e+11	5.84121	5.68022
			3.41794e+11	5.84076	5.68009
			3.42252e+11	5.84032	5.67995
			3.42709e+11	5.83988	5.67981
			3.43167e+11	5.83944	5.67967
			3.43624e+11	5.83899	5.67954
			3.44082e+11	5.83856	5.6794
			3.44539e+11	5.83812	5.67927
			3.44997e+11	5.83768	5.67913
			3.45455e+11	5.83724	5.679
			3.45912e+11	5.83681	5.67887
			3.4637e+11	5.83637	5.67874
			3.46827e+11	5.83594	5.67861
			3.47285e+11	5.83551	5.67848
			3.47742e+11	5.83508	5.67835
			3.482e+11	5.83465	5.67822
			3.48657e+11	5.83422	5.67809
			3.49115e+11	5.83379	5.67796
			3.49573e+11	5.83337	5.67783
			3.5003e+11	5.83294	5.67771
			3.50488e+11	5.83252	5.67758
			3.50945e+11	5.83209	5.67746
			3.51403e+11	5.83167	5.67733
			3.5186e+11	5.83125	5.67721
			3.52318e+11	5.83083	5.67708
			3.52775e+11	5.83041	5.67696
			3.53233e+11	5.82999	5.67684
			3.53691e+11	5.82958	5.67672
			3.54148e+11	5.82916	5.6766
			3.54606e+11	5.82875	5.67648
			3.55063e+11	5.82833	5.67636
			3.55521e+11	5.82792	5.67624
			3.55978e+11	5.82751	5.67612
			3.56436e+11	5.8271	5.676
			3.56893e+11	5.82669	5.67588
			3.57351e+11	5.82628	5.67577
			3.57809e+11	5.82587	5.67565
			3.58266e+11	5.82546	5.67553
			3.58724e+11	5.82506	5.67542
			3.59181e+11	5.82465	5.67531
			3.59639e+11	5.82425	5.67519
			3.60096e+11	5.82385	5.67508
			3.60554e+11	5.82344	5.67497
			3.61011e+11	5.82304	5.67485
			3.61469e+11	5.82264	5.67474
			3.61927e+11	5.82224	5.67463
			3.62384e+11	5.82185	5.67452
			3.62842e+11	5.82145	5.67441
			3.63299e+11	5.82105	5.6743
			3.63757e+11	5.82066	5.67419
			3.64214e+11	5.82026	5.67409
			3.64672e+11	5.81987	5.67398
			3.65129e+11	5.81948	5.67387
			3.65587e+11	5.81909	5.67376
			3.66045e+11	5.8187	5.67366
			3.66502e+11	5.81831	5.67355
			3.6696e+11	5.81792	5.67345
			3.67417e+11	5.81753	5.67334
			3.67875e+11	5.81715	5.67324
			3.68332e+11	5.81676	5.67314
			3.6879e+11	5.81638	5.67303
			3.69247e+11	5.81599	5.67293
			3.69705e+11	5.81561	5.67283
			3.70163e+11	5.81523	5.67273
			3.7062e+11	5.81485	5.67263
			3.71078e+11	5.81447	5.67253
			3.71535e+11	5.81409	5.67243
			3.71993e+11	5.81371	5.67233
			3.7245e+11	5.81333	5.67223
			3.72908e+11	5.81296	5.67213
			3.73365e+11	5.81258	5.67204
			3.73823e+11	5.81221	5.67194
			3.74281e+11	5.81183	5.67184
			3.74738e+11	5.81146	5.67175
			3.75196e+11	5.81109	5.67165
			3.75653e+11	5.81072	5.67155
			3.76111e+11	5.81035	5.67146
			3.76568e+11	5.80998	5.67137
			3.77026e+11	5.80961	5.67127
			3.77483e+11	5.80924	5.67118
			3.77941e+11	5.80887	5.67109
			3.78399e+11	5.80851	5.67099
			3.78856e+11	5.80814	5.6709
			3.79314e+11	5.80778	5.67081
			3.79771e+11	5.80742	5.67072
			3.80229e+11	5.80705	5.67063
			3.80686e+11	5.80669	5.67054
			3.81144e+11	5.80633	5.67045
			3.81601e+11	5.80597	5.67036
			3.82059e+11	5.80561	5.67027
			3.82517e+11	5.80525	5.67019
			3.82974e+11	5.8049	5.6701
			3.83432e+11	5.80454	5.67001
			3.83889e+11	5.80418	5.66993
			3.84347e+11	5.80383	5.66984
			3.84804e+11	5.80348	5.66975
			3.85262e+11	5.80312	5.66967
			3.85719e+11	5.80277	5.66958
			3.86177e+11	5.80242	5.6695
			3.86635e+11	5.80207	5.66942
			3.87092e+11	5.80172	5.66933
			3.8755e+11	5.80137	5.66925
			3.88007e+11	5.80102	5.66917
			3.88465e+11	5.80067	5.66909
			3.88922e+11	5.80033	5.669
			3.8938e+11	5.79998	5.66892
			3.89837e+11	5.79964	5.66884
			3.90295e+11	5.79929	5.66876
			3.90753e+11	5.79895	5.66868
			3.9121e+11	5.79861	5.6686
			3.91668e+11	5.79826	5.66852
			3.92125e+11	5.79792	5.66844
			3.92583e+11	5.79758	5.66837
			3.9304e+11	5.79724	5.66829
			3.93498e+11	5.7969	5.66821
			3.93955e+11	5.79657	5.66813
			3.94413e+11	5.79623	5.66806
			3.94871e+11	5.79589	5.66798
			3.95328e+11	5.79556	5.66791
			3.95786e+11	5.79522	5.66783
			3.96243e+11	5.79489	5.66776
			3.96701e+11	5.79455	5.66768
			3.97158e+11	5.79422	5.66761
			3.97616e+11	5.79389	5.66753
			3.98073e+11	5.79356	5.66746
			3.98531e+11	5.79323	5.66739
			3.98989e+11	5.7929	5.66731
			3.99446e+11	5.79257	5.66724
			3.99904e+11	5.79224	5.66717
			4.00361e+11	5.79191	5.6671
			4.00819e+11	5.79159	5.66703
			4.01276e+11	5.79126	5.66696
			4.01734e+11	5.79094	5.66689
			4.02191e+11	5.79061	5.66682
			4.02649e+11	5.79029	5.66675
			4.03107e+11	5.78996	5.66668
			4.03564e+11	5.78964	5.66661
			4.04022e+11	5.78932	5.66654
			4.04479e+11	5.789	5.66647
			4.04937e+11	5.78868	5.66641
			4.05394e+11	5.78836	5.66634
			4.05852e+11	5.78804	5.66627
			4.06309e+11	5.78772	5.66621
			4.06767e+11	5.78741	5.66614
			4.07225e+11	5.78709	5.66608
			4.07682e+11	5.78677	5.66601
			4.0814e+11	5.78646	5.66595
			4.08597e+11	5.78615	5.66588
			4.09055e+11	5.78583	5.66582
			4.09512e+11	5.78552	5.66575
			4.0997e+11	5.78521	5.66569
			4.10427e+11	5.78489	5.66563
			4.10885e+11	5.78458	5.66556
			4.11343e+11	5.78427	5.6655
			4.118e+11	5.78396	5.66544
			4.12258e+11	5.78366	5.66538
			4.12715e+11	5.78335	5.66532
			4.13173e+11	5.78304	5.66526
			4.1363e+11	5.78273	5.6652
			4.14088e+11	5.78243	5.66513
			4.14545e+11	5.78212	5.66508
			4.15003e+11	5.78182	5.66502
			4.15461e+11	5.78151	5.66496
			4.15918e+11	5.78121	5.6649
			4.16376e+11	5.78091	5.66484
			4.16833e+11	5.7806	5.66478
			4.17291e+11	5.7803	5.66472
			4.17748e+11	5.78	5.66467
			4.18206e+11	5.7797	5.66461
			4.18663e+11	5.7794	5.66455
			4.19121e+11	5.7791	5.6645
			4.19579e+11	5.77881	5.66444
			4.20036e+11	5.77851	5.66438
			4.20494e+11	5.77821	5.66433
			4.20951e+11	5.77792	5.66427
			4.21409e+11	5.77762	5.66422
			4.21866e+11	5.77733	5.66416
			4.22324e+11	5.77703	5.66411
			4.22781e+11	5.77674	5.66406
			4.23239e+11	5.77644	5.664
			4.23697e+11	5.77615	5.66395
			4.24154e+11	5.77586	5.6639
			4.24612e+11	5.77557	5.66384
			4.25069e+11	5.77528	5.66379
			4.25527e+11	5.77499	5.66374
			4.25984e+11	5.7747	5.66369
			4.26442e+11	5.77441	5.66364
			4.26899e+11	5.77412	5.66358
			4.27357e+11	5.77384	5.66353
			4.27815e+11	5.77355	5.66348
			4.28272e+11	5.77326	5.66343
			4.2873e+11	5.77298	5.66338
			4.29187e+11	5.77269	5.66333
			4.29645e+11	5.77241	5.66329
			4.30102e+11	5.77213	5.66324
			4.3056e+11	5.77184	5.66319
			4.31017e+11	5.77156	5.66314
			4.31475e+11	5.77128	5.66309
			4.31933e+11	5.771	5.66304
			4.3239e+11	5.77072	5.663
			4.32848e+11	5.77044	5.66295
			4.33305e+11	5.77016	5.6629
			4.33763e+11	5.76988	5.66286
			4.3422e+11	5.7696	5.66281
			4.34678e+11	5.76932	5.66277
			4.35135e+11	5.76905	5.66272
			4.35593e+11	5.76877	5.66267
			4.36051e+11	5.7685	5.66263
			4.36508e+11	5.76822	5.66258
			4.36966e+11	5.76795	5.66254
			4.37423e+11	5.76767	5.6625
			4.37881e+11	5.7674	5.66245
			4.38338e+11	5.76713	5.66241
			4.38796e+11	5.76685	5.66237
			4.39253e+11	5.76658	5.66232
			4.39711e+11	5.76631	5.66228
			4.40169e+11	5.76604	5.66224
			4.40626e+11	5.76577	5.6622
			4.41084e+11	5.7655	5.66215
			4.41541e+11	5.76523	5.66211
			4.41999e+11	5.76496	5.66207
			4.42456e+11	5.7647	5.66203
			4.42914e+11	5.76443	5.66199
			4.43371e+11	5.76416	5.66195
			4.43829e+11	5.7639	5.66191
			4.44287e+11	5.76363	5.66187
			4.44744e+11	5.76337	5.66183
			4.45202e+11	5.7631	5.66179
			4.45659e+11	5.76284	5.66175
			4.46117e+11	5.76258	5.66171
			4.46574e+11	5.76231	5.66167
			4.47032e+11	5.76205	5.66164
			4.47489e+11	5.76179	5.6616
			4.47947e+11	5.76153	5.66156
			4.48405e+11	5.76127	5.66152
			4.48862e+11	5.76101	5.66149
			4.4932e+11	5.76075	5.66145
			4.49777e+11	5.76049	5.66141
			4.50235e+11	5.76023	5.66138
			4.50692e+11	5.75998	5.66134
			4.5115e+11	5.75972	5.6613
			4.51607e+11	5.75946	5.66127
			4.52065e+11	5.75921	5.66123
			4.52523e+11	5.75895	5.6612
			4.5298e+11	5.7587	5.66116
			4.53438e+11	5.75844	5.66113
			4.53895e+11	5.75819	5.66109
			4.54353e+11	5.75794	5.66106
			4.5481e+11	5.75768	5.66103
			4.55268e+11	5.75743	5.66099
			4.55725e+11	5.75718	5.66096
			4.56183e+11	5.75693	5.66093
			4.56641e+11	5.75668	5.66089
			4.57098e+11	5.75643	5.66086
			4.57556e+11	5.75618	5.66083
			4.58013e+11	5.75593	5.6608
			4.58471e+11	5.75568	5.66076
			4.58928e+11	5.75543	5.66073
			4.59386e+11	5.75518	5.6607
			4.59843e+11	5.75494	5.66067
			4.60301e+11	5.75469	5.66064
			4.60759e+11	5.75444	5.66061
			4.61216e+11	5.7542	5.66058
			4.61674e+11	5.75395	5.66055
			4.62131e+11	5.75371	5.66052
			4.62589e+11	5.75347	5.66049
			4.63046e+11	5.75322	5.66046
			4.63504e+11	5.75298	5.66043
			4.63961e+11	5.75274	5.6604
			4.64419e+11	5.7525	5.66037
			4.64877e+11	5.75225	5.66034
			4.65334e+11	5.75201	5.66032
			4.65792e+11	5.75177	5.66029
			4.66249e+11	5.75153	5.66026
			4.66707e+11	5.75129	5.66023
			4.67164e+11	5.75105	5.66021
			4.67622e+11	5.75082	5.66018
			4.68079e+11	5.75058	5.66015
			4.68537e+11	5.75034	5.66013
			4.68995e+11	5.7501	5.6601
			4.69452e+11	5.74987	5.66007
			4.6991e+11	5.74963	5.66005
			4.70367e+11	5.7494	5.66002
			4.70825e+11	5.74916	5.66
			4.71282e+11	5.74893	5.65997
			4.7174e+11	5.74869	5.65995
			4.72197e+11	5.74846	5.65992
			4.72655e+11	5.74823	5.6599
			4.73113e+11	5.74799	5.65987
			4.7357e+11	5.74776	5.65985
			4.74028e+11	5.74753	5.65982
			4.74485e+11	5.7473	5.6598
			4.74943e+11	5.74707	5.65978
			4.754e+11	5.74684	5.65975
			4.75858e+11	5.74661	5.65973
			4.76315e+11	5.74638	5.65971
			4.76773e+11	5.74615	5.65969
			4.77231e+11	5.74592	5.65966
			4.77688e+11	5.74569	5.65964
			4.78146e+11	5.74547	5.65962
			4.78603e+11	5.74524	5.6596
			4.79061e+11	5.74501	5.65958
			4.79518e+11	5.74479	5.65955
			4.79976e+11	5.74456	5.65953
			4.80433e+11	5.74433	5.65951
			4.80891e+11	5.74411	5.65949
			4.81349e+11	5.74389	5.65947
			4.81806e+11	5.74366	5.65945
			4.82264e+11	5.74344	5.65943
			4.82721e+11	5.74322	5.65941
			4.83179e+11	5.74299	5.65939
			4.83636e+11	5.74277	5.65937
			4.84094e+11	5.74255	5.65935
			4.84551e+11	5.74233	5.65933
			4.85009e+11	5.74211	5.65932
			4.85467e+11	5.74189	5.6593
			4.85924e+11	5.74167	5.65928
			4.86382e+11	5.74145	5.65926
			4.86839e+11	5.74123	5.65924
			4.87297e+11	5.74101	5.65922
			4.87754e+11	5.74079	5.65921
			4.88212e+11	5.74058	5.65919
			4.88669e+11	5.74036	5.65917
			4.89127e+11	5.74014	5.65916
			4.89585e+11	5.73993	5.65914
			4.90042e+11	5.73971	5.65912
			4.905e+11	5.7395	5.65911
			4.90957e+11	5.73928	5.65909
			4.91415e+11	5.73907	5.65907
			4.91872e+11	5.73885	5.65906
			4.9233e+11	5.73864	5.65904
			4.92787e+11	5.73843	5.65903
			4.93245e+11	5.73821	5.65901
			4.93703e+11	5.738	5.659
			4.9416e+11	5.73779	5.65898
			4.94618e+11	5.73758	5.65897
			4.95075e+11	5.73737	5.65895
			4.95533e+11	5.73716	5.65894
			4.9599e+11	5.73695	5.65893
			4.96448e+11	5.73674	5.65891
			4.96905e+11	5.73653	5.6589
			4.97363e+11	5.73632	5.65888
			4.97821e+11	5.73611	5.65887
			4.98278e+11	5.7359	5.65886
			4.98736e+11	5.73569	5.65885
			4.99193e+11	5.73549	5.65883
			4.99651e+11	5.73528	5.65882
			5.00108e+11	5.73507	5.65881
			5.00566e+11	5.73487	5.6588
			5.01023e+11	5.73466	5.65878
			5.01481e+11	5.73446	5.65877
			5.01939e+11	5.73425	5.65876
			5.02396e+11	5.73405	5.65875
			5.02854e+11	5.73384	5.65874
			5.03311e+11	5.73364	5.65873
			5.03769e+11	5.73344	5.65872
			5.04226e+11	5.73324	5.65871
			5.04684e+11	5.73303	5.65869
			5.05141e+11	5.73283	5.65868
			5.05599e+11	5.73263	5.65867
			5.06057e+11	5.73243	5.65866
			5.06514e+11	5.73223	5.65865
			5.06972e+11	5.73203	5.65865
			5.07429e+11	5.73183	5.65864
			5.07887e+11	5.73163	5.65863
			5.08344e+11	5.73143	5.65862
			5.08802e+11	5.73123	5.65861
			5.09259e+11	5.73103	5.6586
			5.09717e+11	5.73084	5.65859
			5.10175e+11	5.73064	5.65858
			5.10632e+11	5.73044	5.65858
			5.1109e+11	5.73024	5.65857
			5.11547e+11	5.73005	5.65856
			5.12005e+11	5.72985	5.65855
			5.12462e+11	5.72966	5.65854
			5.1292e+11	5.72946	5.65854
			5.13377e+11	5.72927	5.65853
			5.13835e+11	5.72907	5.65852
			5.14293e+11	5.72888	5.65852
			5.1475e+11	5.72868	5.65851
			5.15208e+11	5.72849	5.6585
			5.15665e+11	5.7283	5.6585
			5.16123e+11	5.72811	5.65849
			5.1658e+11	5.72791	5.65849
			5.17038e+11	5.72772	5.65848
			5.17495e+11	5.72753	5.65847
			5.17953e+11	5.72734	5.65847
			5.18411e+11	5.72715	5.65846
			5.18868e+11	5.72696	5.65846
			5.19326e+11	5.72677	5.65845
			5.19783e+11	5.72658	5.65845
			5.20241e+11	5.72639	5.65844
			5.20698e+11	5.7262	5.65844
			5.21156e+11	5.72601	5.65844
			5.21613e+11	5.72583	5.65843
			5.22071e+11	5.72564	5.65843
			5.22529e+11	5.72545	5.65842
			5.22986e+11	5.72527	5.65842
			5.23444e+11	5.72508	5.65842
			5.23901e+11	5.72489	5.65841
			5.24359e+11	5.72471	5.65841
			5.24816e+11	5.72452	5.65841
			5.25274e+11	5.72434	5.65841
			5.25731e+11	5.72415	5.6584
			5.26189e+11	5.72397	5.6584
			5.26647e+11	5.72378	5.6584
			5.27104e+11	5.7236	5.6584
			5.27562e+11	5.72342	5.65839
			5.28019e+11	5.72323	5.65839
			5.28477e+11	5.72305	5.65839
			5.28934e+11	5.72287	5.65839
			5.29392e+11	5.72269	5.65839
			5.29849e+11	5.72251	5.65839
			5.30307e+11	5.72233	5.65839
			5.30765e+11	5.72215	5.65838
			5.31222e+11	5.72197	5.65838
			5.3168e+11	5.72179	5.65838
			5.32137e+11	5.72161	5.65838
			5.32595e+11	5.72143	5.65838
			5.33052e+11	5.72125	5.65838
			5.3351e+11	5.72107	5.65838
			5.33967e+11	5.72089	5.65838
			5.34425e+11	5.72071	5.65838
			5.34883e+11	5.72054	5.65838
			5.3534e+11	5.72036	5.65839
			5.35798e+11	5.72018	5.65839
			5.36255e+11	5.72001	5.65839
			5.36713e+11	5.71983	5.65839
			5.3717e+11	5.71965	5.65839
			5.37628e+11	5.71948	5.65839
			5.38085e+11	5.7193	5.65839
			5.38543e+11	5.71913	5.65839
			5.39001e+11	5.71896	5.6584
			5.39458e+11	5.71878	5.6584
			5.39916e+11	5.71861	5.6584
			5.40373e+11	5.71843	5.6584
			5.40831e+11	5.71826	5.65841
			5.41288e+11	5.71809	5.65841
			5.41746e+11	5.71792	5.65841
			5.42203e+11	5.71774	5.65841
			5.42661e+11	5.71757	5.65842
			5.43119e+11	5.7174	5.65842
			5.43576e+11	5.71723	5.65842
			5.44034e+11	5.71706	5.65843
			5.44491e+11	5.71689	5.65843
			5.44949e+11	5.71672	5.65844
			5.45406e+11	5.71655	5.65844
			5.45864e+11	5.71638	5.65844
			5.46321e+11	5.71621	5.65845
			5.46779e+11	5.71604	5.65845
			5.47237e+11	5.71588	5.65846
			5.47694e+11	5.71571	5.65846
			5.48152e+11	5.71554	5.65847
			5.48609e+11	5.71537	5.65847
			5.49067e+11	5.71521	5.65848
			5.49524e+11	5.71504	5.65848
			5.49982e+11	5.71487	5.65849
			5.50439e+11	5.71471	5.65849
			5.50897e+11	5.71454	5.6585
			5.51355e+11	5.71438	5.6585
			5.51812e+11	5.71421	5.65851
			5.5227e+11	5.71405	5.65852
			5.52727e+11	5.71388	5.65852
			5.53185e+11	5.71372	5.65853
			5.53642e+11	5.71356	5.65854
			5.541e+11	5.71339	5.65854
			5.54557e+11	5.71323	5.65855
			5.55015e+11	5.71307	5.65856
			5.55473e+11	5.7129	5.65856
			5.5593e+11	5.71274	5.65857
			5.56388e+11	5.71258	5.65858
			5.56845e+11	5.71242	5.65859
			5.57303e+11	5.71226	5.65859
			5.5776e+11	5.7121	5.6586
			5.58218e+11	5.71194	5.65861
			5.58675e+11	5.71178	5.65862
			5.59133e+11	5.71162	5.65863
			5.59591e+11	5.71146	5.65863
			5.60048e+11	5.7113	5.65864
			5.60506e+11	5.71114	5.65865
			5.60963e+11	5.71098	5.65866
			5.61421e+11	5.71082	5.65867
			5.61878e+11	5.71066	5.65868
			5.62336e+11	5.71051	5.65869
			5.62793e+11	5.71035	5.6587
			5.63251e+11	5.71019	5.65871
			5.63709e+11	5.71003	5.65872
			5.64166e+11	5.70988	5.65873
			5.64624e+11	5.70972	5.65874
			5.65081e+11	5.70957	5.65875
			5.65539e+11	5.70941	5.65876
			5.65996e+11	5.70926	5.65877
			5.66454e+11	5.7091	5.65878
			5.66911e+11	5.70895	5.65879
			5.67369e+11	5.70879	5.6588
			5.67827e+11	5.70864	5.65881
			5.68284e+11	5.70848	5.65882
			5.68742e+11	5.70833	5.65883
			5.69199e+11	5.70818	5.65884
			5.69657e+11	5.70802	5.65885
			5.70114e+11	5.70787	5.65886
			5.70572e+11	5.70772	5.65888
			5.71029e+11	5.70757	5.65889
			5.71487e+11	5.70742	5.6589
			5.71945e+11	5.70727	5.65891
			5.72402e+11	5.70711	5.65892
			5.7286e+11	5.70696	5.65894
			5.73317e+11	5.70681	5.65895
			5.73775e+11	5.70666	5.65896
			5.74232e+11	5.70651	5.65897
			5.7469e+11	5.70636	5.65899
			5.75147e+11	5.70621	5.659
			5.75605e+11	5.70607	5.65901
			5.76063e+11	5.70592	5.65902
			5.7652e+11	5.70577	5.65904
			5.76978e+11	5.70562	5.65905
			5.77435e+11	5.70547	5.65906
			5.77893e+11	5.70532	5.65908
			5.7835e+11	5.70518	5.65909
			5.78808e+11	5.70503	5.65911
			5.79265e+11	5.70488	5.65912
			5.79723e+11	5.70474	5.65913
			5.80181e+11	5.70459	5.65915
			5.80638e+11	5.70445	5.65916
			5.81096e+11	5.7043	5.65918
			5.81553e+11	5.70416	5.65919
			5.82011e+11	5.70401	5.65921
			5.82468e+11	5.70387	5.65922
			5.82926e+11	5.70372	5.65924
			5.83383e+11	5.70358	5.65925
			5.83841e+11	5.70343	5.65927
			5.84299e+11	5.70329	5.65928
			5.84756e+11	5.70315	5.6593
			5.85214e+11	5.703	5.65931
			5.85671e+11	5.70286	5.65933
			5.86129e+11	5.70272	5.65934
			5.86586e+11	5.70258	5.65936
			5.87044e+11	5.70243	5.65938
			5.87501e+11	5.70229	5.65939
			5.87959e+11	5.70215	5.65941
			5.88417e+11	5.70201	5.65943
			5.88874e+11	5.70187	5.65944
			5.89332e+11	5.70173	5.65946
			5.89789e+11	5.70159	5.65948
			5.90247e+11	5.70145	5.65949
			5.90704e+11	5.70131	5.65951
			5.91162e+11	5.70117	5.65953
			5.91619e+11	5.70103	5.65954
			5.92077e+11	5.70089	5.65956
			5.92535e+11	5.70075	5.65958
			5.92992e+11	5.70062	5.6596
			5.9345e+11	5.70048	5.65961
			5.93907e+11	5.70034	5.65963
			5.94365e+11	5.7002	5.65965
			5.94822e+11	5.70007	5.65967
			5.9528e+11	5.69993	5.65969
			5.95737e+11	5.69979	5.6597
			5.96195e+11	5.69966	5.65972
			5.96653e+11	5.69952	5.65974
			5.9711e+11	5.69938	5.65976
			5.97568e+11	5.69925	5.65978
			5.98025e+11	5.69911	5.6598
			5.98483e+11	5.69898	5.65982
			5.9894e+11	5.69884	5.65984
			5.99398e+11	5.69871	5.65985
			5.99855e+11	5.69857	5.65987
			6.00313e+11	5.69844	5.65989
			6.00771e+11	5.69831	5.65991
			6.01228e+11	5.69817	5.65993
			6.01686e+11	5.69804	5.65995
			6.02143e+11	5.69791	5.65997
			6.02601e+11	5.69777	5.65999
			6.03058e+11	5.69764	5.66001
			6.03516e+11	5.69751	5.66003
			6.03973e+11	5.69738	5.66005
			6.04431e+11	5.69725	5.66007
			6.04889e+11	5.69712	5.66009
			6.05346e+11	5.69698	5.66012
			6.05804e+11	5.69685	5.66014
			6.06261e+11	5.69672	5.66016
			6.06719e+11	5.69659	5.66018
			6.07176e+11	5.69646	5.6602
			6.07634e+11	5.69633	5.66022
			6.08091e+11	5.6962	5.66024
			6.08549e+11	5.69607	5.66026
			6.09007e+11	5.69595	5.66028
			6.09464e+11	5.69582	5.66031
			6.09922e+11	5.69569	5.66033
			6.10379e+11	5.69556	5.66035
			6.10837e+11	5.69543	5.66037
			6.11294e+11	5.6953	5.66039
			6.11752e+11	5.69518	5.66042
			6.12209e+11	5.69505	5.66044
			6.12667e+11	5.69492	5.66046
			6.13125e+11	5.6948	5.66048
			6.13582e+11	5.69467	5.66051
			6.1404e+11	5.69454	5.66053
			6.14497e+11	5.69442	5.66055
			6.14955e+11	5.69429	5.66058
			6.15412e+11	5.69417	5.6606
			6.1587e+11	5.69404	5.66062
			6.16327e+11	5.69392	5.66065
			6.16785e+11	5.69379	5.66067
			6.17243e+11	5.69367	5.66069
			6.177e+11	5.69354	5.66072
			6.18158e+11	5.69342	5.66074
			6.18615e+11	5.69329	5.66076
			6.19073e+11	5.69317	5.66079
			6.1953e+11	5.69305	5.66081
			6.19988e+11	5.69292	5.66084
			6.20445e+11	5.6928	5.66086
			6.20903e+11	5.69268	5.66088
			6.21361e+11	5.69256	5.66091
			6.21818e+11	5.69243	5.66093
			6.22276e+11	5.69231	5.66096
			6.22733e+11	5.69219	5.66098
			6.23191e+11	5.69207	5.66101
			6.23648e+11	5.69195	5.66103
			6.24106e+11	5.69183	5.66106
			6.24563e+11	5.69171	5.66108
			6.25021e+11	5.69159	5.66111
			6.25479e+11	5.69147	5.66113
			6.25936e+11	5.69135	5.66116
			6.26394e+11	5.69123	5.66119
			6.26851e+11	5.69111	5.66121
			6.27309e+11	5.69099	5.66124
			6.27766e+11	5.69087	5.66126
			6.28224e+11	5.69075	5.66129
			6.28681e+11	5.69063	5.66132
			6.29139e+11	5.69051	5.66134
			6.29597e+11	5.6904	5.66137
			6.30054e+11	5.69028	5.6614
			6.30512e+11	5.69016	5.66142
			6.30969e+11	5.69004	5.66145
			6.31427e+11	5.68993	5.66148
			6.31884e+11	5.68981	5.6615
			6.32342e+11	5.68969	5.66153
			6.32799e+11	5.68958	5.66156
			6.33257e+11	5.68946	5.66158
			6.33715e+11	5.68935	5.66161
			6.34172e+11	5.68923	5.66164
			6.3463e+11	5.68911	5.66167
			6.35087e+11	5.689	5.66169
			6.35545e+11	5.68888	5.66172
			6.36002e+11	5.68877	5.66175
			6.3646e+11	5.68866	5.66178
			6.36917e+11	5.68854	5.66181
			6.37375e+11	5.68843	5.66183
			6.37833e+11	5.68831	5.66186
			6.3829e+11	5.6882	5.66189
			6.38748e+11	5.68809	5.66192
			6.39205e+11	5.68797	5.66195
			6.39663e+11	5.68786	5.66198
			6.4012e+11	5.68775	5.662
			6.40578e+11	5.68764	5.66203
			6.41035e+11	5.68752	5.66206
			6.41493e+11	5.68741	5.66209
			6.41951e+11	5.6873	5.66212
			6.42408e+11	5.68719	5.66215
			6.42866e+11	5.68708	5.66218
			6.43323e+11	5.68697	5.66221
			6.43781e+11	5.68685	5.66224
			6.44238e+11	5.68674	5.66227
			6.44696e+11	5.68663	5.6623
			6.45153e+11	5.68652	5.66233
			6.45611e+11	5.68641	5.66236
			6.46069e+11	5.6863	5.66239
			6.46526e+11	5.68619	5.66242
			6.46984e+11	5.68609	5.66245
			6.47441e+11	5.68598	5.66248
			6.47899e+11	5.68587	5.66251
			6.48356e+11	5.68576	5.66254
			6.48814e+11	5.68565	5.66257
			6.49271e+11	5.68554	5.6626
			6.49729e+11	5.68543	5.66263
			6.50187e+11	5.68533	5.66266
			6.50644e+11	5.68522	5.66269
			6.51102e+11	5.68511	5.66272
			6.51559e+11	5.685	5.66275
			6.52017e+11	5.6849	5.66279
			6.52474e+11	5.68479	5.66282
			6.52932e+11	5.68468	5.66285
			6.53389e+11	5.68458	5.66288
			6.53847e+11	5.68447	5.66291
			6.54305e+11	5.68437	5.66294
			6.54762e+11	5.68426	5.66298
			6.5522e+11	5.68416	5.66301
			6.55677e+11	5.68405	5.66304
			6.56135e+11	5.68395	5.66307
			6.56592e+11	5.68384	5.6631
			6.5705e+11	5.68374	5.66314
			6.57507e+11	5.68363	5.66317
			6.57965e+11	5.68353	5.6632
			6.58423e+11	5.68342	5.66323
			6.5888e+11	5.68332	5.66327
			6.59338e+11	5.68322	5.6633
			6.59795e+11	5.68311	5.66333
			6.60253e+11	5.68301	5.66336
			6.6071e+11	5.68291	5.6634
			6.61168e+11	5.68281	5.66343
			6.61625e+11	5.6827	5.66346
			6.62083e+11	5.6826	5.6635
			6.62541e+11	5.6825	5.66353
			6.62998e+11	5.6824	5.66356
			6.63456e+11	5.6823	5.6636
			6.63913e+11	5.6822	5.66363
			6.64371e+11	5.68209	5.66367
			6.64828e+11	5.68199	5.6637
			6.65286e+11	5.68189	5.66373
			6.65743e+11	5.68179	5.66377
			6.66201e+11	5.68169	5.6638
			6.66659e+11	5.68159	5.66384
			6.67116e+11	5.68149	5.66387
			6.67574e+11	5.68139	5.6639
			6.68031e+11	5.68129	5.66394
			6.68489e+11	5.68119	5.66397
			6.68946e+11	5.68109	5.66401
			6.69404e+11	5.681	5.66404
			6.69861e+11	5.6809	5.66408
			6.70319e+11	5.6808	5.66411
			6.70777e+11	5.6807	5.66415
			6.71234e+11	5.6806	5.66418
			6.71692e+11	5.68051	5.66422
			6.72149e+11	5.68041	5.66425
			6.72607e+11	5.68031	5.66429
			6.73064e+11	5.68021	5.66433
			6.73522e+11	5.68012	5.66436
			6.73979e+11	5.68002	5.6644
			6.74437e+11	5.67992	5.66443
			6.74895e+11	5.67983	5.66447
			6.75352e+11	5.67973	5.6645
			6.7581e+11	5.67963	5.66454
			6.76267e+11	5.67954	5.66458
			6.76725e+11	5.67944	5.66461
			6.77182e+11	5.67935	5.66465
			6.7764e+11	5.67925	5.66469
			6.78097e+11	5.67916	5.66472
			6.78555e+11	5.67906	5.66476
			6.79013e+11	5.67897	5.6648
			6.7947e+11	5.67887	5.66483
			6.79928e+11	5.67878	5.66487
			6.80385e+11	5.67869	5.66491
			6.80843e+11	5.67859	5.66494
			6.813e+11	5.6785	5.66498
			6.81758e+11	5.6784	5.66502
			6.82215e+11	5.67831	5.66506
			6.82673e+11	5.67822	5.66509
			6.83131e+11	5.67813	5.66513
			6.83588e+11	5.67803	5.66517
			6.84046e+11	5.67794	5.66521
			6.84503e+11	5.67785	5.66524
			6.84961e+11	5.67776	5.66528
			6.85418e+11	5.67767	5.66532
			6.85876e+11	5.67757	5.66536
			6.86333e+11	5.67748	5.6654
			6.86791e+11	5.67739	5.66543
			6.87249e+11	5.6773	5.66547
			6.87706e+11	5.67721	5.66551
			6.88164e+11	5.67712	5.66555
			6.88621e+11	5.67703	5.66559
			6.89079e+11	5.67694	5.66563
			6.89536e+11	5.67685	5.66566
			6.89994e+11	5.67676	5.6657
			6.90451e+11	5.67667	5.66574
			6.90909e+11	5.67658	5.66578
			6.91367e+11	5.67649	5.66582
			6.91824e+11	5.6764	5.66586
			6.92282e+11	5.67631	5.6659
			6.92739e+11	5.67622	5.66594
			6.93197e+11	5.67613	5.66598
			6.93654e+11	5.67605	5.66602
			6.94112e+11	5.67596	5.66606
			6.94569e+11	5.67587	5.6661
			6.95027e+11	5.67578	5.66614
			6.95485e+11	5.67569	5.66618
			6.95942e+11	5.67561	5.66622
			6.964e+11	5.67552	5.66626
			6.96857e+11	5.67543	5.6663
			6.97315e+11	5.67535	5.66634
			6.97772e+11	5.67526	5.66638
			6.9823e+11	5.67517	5.66642
			6.98687e+11	5.67509	5.66646
			6.99145e+11	5.675	5.6665
			6.99603e+11	5.67491	5.66654
			7.0006e+11	5.67483	5.66658
			7.00518e+11	5.67474	5.66662
			7.00975e+11	5.67466	5.66666
			7.01433e+11	5.67457	5.6667
			7.0189e+11	5.67449	5.66674
			7.02348e+11	5.6744	5.66678
			7.02805e+11	5.67432	5.66683
			7.03263e+11	5.67423	5.66687
			7.03721e+11	5.67415	5.66691
			7.04178e+11	5.67407	5.66695
			7.04636e+11	5.67398	5.66699
			7.05093e+11	5.6739	5.66703
			7.05551e+11	5.67381	5.66707
			7.06008e+11	5.67373	5.66712
			7.06466e+11	5.67365	5.66716
			7.06923e+11	5.67357	5.6672
			7.07381e+11	5.67348	5.66724
			7.07839e+11	5.6734	5.66728
			7.08296e+11	5.67332	5.66733
			7.08754e+11	5.67324	5.66737
			7.09211e+11	5.67315	5.66741
			7.09669e+11	5.67307	5.66745
			7.10126e+11	5.67299	5.6675
			7.10584e+11	5.67291	5.66754
			7.11041e+11	5.67283	5.66758
			7.11499e+11	5.67275	5.66762
			7.11957e+11	5.67267	5.66767
			7.12414e+11	5.67258	5.66771
			7.12872e+11	5.6725	5.66775
			7.13329e+11	5.67242	5.6678
			7.13787e+11	5.67234	5.66784
			7.14244e+11	5.67226	5.66788
			7.14702e+11	5.67218	5.66793
			7.15159e+11	5.6721	5.66797
			7.15617e+11	5.67202	5.66801
			7.16075e+11	5.67194	5.66806
			7.16532e+11	5.67187	5.6681
			7.1699e+11	5.67179	5.66814
			7.17447e+11	5.67171	5.66819
			7.17905e+11	5.67163	5.66823
			7.18362e+11	5.67155	5.66828
			7.1882e+11	5.67147	5.66832
			7.19277e+11	5.67139	5.66836
			7.19735e+11	5.67132	5.66841
			7.20193e+11	5.67124	5.66845
			7.2065e+11	5.67116	5.6685
			7.21108e+11	5.67108	5.66854
			7.21565e+11	5.67101	5.66859
			7.22023e+11	5.67093	5.66863
			7.2248e+11	5.67085	5.66868
			7.22938e+11	5.67078	5.66872
			7.23395e+11	5.6707	5.66876
			7.23853e+11	5.67062	5.66881
			7.24311e+11	5.67055	5.66885
			7.24768e+11	5.67047	5.6689
			7.25226e+11	5.67039	5.66895
			7.25683e+11	5.67032	5.66899
			7.26141e+11	5.67024	5.66904
			7.26598e+11	5.67017	5.66908
			7.27056e+11	5.67009	5.66913
			7.27513e+11	5.67002	5.66917
			7.27971e+11	5.66994	5.66922
			7.28429e+11	5.66987	5.66926
			7.28886e+11	5.66979	5.66931
			7.29344e+11	5.66972	5.66936
			7.29801e+11	5.66965	5.6694
			7.30259e+11	5.66957	5.66945
			7.30716e+11	5.6695	5.66949
			7.31174e+11	5.66942	5.66954
			7.31631e+11	5.66935	5.66959
			7.32089e+11	5.66928	5.66963
			7.32547e+11	5.6692	5.66968
			7.33004e+11	5.66913	5.66973
			7.33462e+11	5.66906	5.66977
			7.33919e+11	5.66899	5.66982
			7.34377e+11	5.66891	5.66987
			7.34834e+11	5.66884	5.66991
			7.35292e+11	5.66877	5.66996
			7.35749e+11	5.6687	5.67001
			7.36207e+11	5.66863	5.67005
			7.36665e+11	5.66855	5.6701
			7.37122e+11	5.66848	5.67015
			7.3758e+11	5.66841	5.6702
			7.38037e+11	5.66834	5.67024
			7.38495e+11	5.66827	5.67029
			7.38952e+11	5.6682	5.67034
			7.3941e+11	5.66813	5.67039
			7.39867e+11	5.66806	5.67043
			7.40325e+11	5.66799	5.67048
			7.40783e+11	5.66792	5.67053
			7.4124e+11	5.66785	5.67058
			7.41698e+11	5.66778	5.67063
			7.42155e+11	5.66771	5.67067
			7.42613e+11	5.66764	5.67072
			7.4307e+11	5.66757	5.67077
			7.43528e+11	5.6675	5.67082
			7.43985e+11	5.66743	5.67087
			7.44443e+11	5.66736	5.67092
			7.44901e+11	5.66729	5.67096
			7.45358e+11	5.66723	5.67101
			7.45816e+11	5.66716	5.67106
			7.46273e+11	5.66709	5.67111
			7.46731e+11	5.66702	5.67116
			7.47188e+11	5.66695	5.67121
			7.47646e+11	5.66689	5.67126
			7.48103e+11	5.66682	5.67131
			7.48561e+11	5.66675	5.67136
			7.49019e+11	5.66668	5.67141
			7.49476e+11	5.66662	5.67145
			7.49934e+11	5.66655	5.6715
			7.50391e+11	5.66648	5.67155
			7.50849e+11	5.66642	5.6716
			7.51306e+11	5.66635	5.67165
			7.51764e+11	5.66628	5.6717
			7.52221e+11	5.66622	5.67175
			7.52679e+11	5.66615	5.6718
			7.53137e+11	5.66609	5.67185
			7.53594e+11	5.66602	5.6719
			7.54052e+11	5.66595	5.67195
			7.54509e+11	5.66589	5.672
			7.54967e+11	5.66582	5.67205
			7.55424e+11	5.66576	5.6721
			7.55882e+11	5.66569	5.67215
			7.56339e+11	5.66563	5.6722
			7.56797e+11	5.66557	5.67225
			7.57255e+11	5.6655	5.67231
			7.57712e+11	5.66544	5.67236
			7.5817e+11	5.66537	5.67241
			7.58627e+11	5.66531	5.67246
			7.59085e+11	5.66525	5.67251
			7.59542e+11	5.66518	5.67256
			7.6e+11	5.66512	5.67261
			7.60457e+11	5.66506	5.67266
			7.60915e+11	5.66499	5.67271
			7.61373e+11	5.66493	5.67276
			7.6183e+11	5.66487	5.67282
			7.62288e+11	5.6648	5.67287
			7.62745e+11	5.66474	5.67292
			7.63203e+11	5.66468	5.67297
			7.6366e+11	5.66462	5.67302
			7.64118e+11	5.66456	5.67307
			7.64575e+11	5.66449	5.67313
			7.65033e+11	5.66443	5.67318
			7.65491e+11	5.66437	5.67323
			7.65948e+11	5.66431	5.67328
			7.66406e+11	5.66425	5.67333
			7.66863e+11	5.66419	5.67339
			7.67321e+11	5.66413	5.67344
			7.67778e+11	5.66407	5.67349
			7.68236e+11	5.664	5.67354
			7.68693e+11	5.66394	5.6736
			7.69151e+11	5.66388	5.67365
			7.69609e+11	5.66382	5.6737
			7.70066e+11	5.66376	5.67375
			7.70524e+11	5.6637	5.67381
			7.70981e+11	5.66364	5.67386
			7.71439e+11	5.66358	5.67391
			7.71896e+11	5.66353	5.67397
			7.72354e+11	5.66347	5.67402
			7.72811e+11	5.66341	5.67407
			7.73269e+11	5.66335	5.67412
			7.73727e+11	5.66329	5.67418
			7.74184e+11	5.66323	5.67423
			7.74642e+11	5.66317	5.67428
			7.75099e+11	5.66311	5.67434
			7.75557e+11	5.66306	5.67439
			7.76014e+11	5.663	5.67445
			7.76472e+11	5.66294	5.6745
			7.76929e+11	5.66288	5.67455
			7.77387e+11	5.66282	5.67461
			7.77845e+11	5.66277	5.67466
			7.78302e+11	5.66271	5.67472
			7.7876e+11	5.66265	5.67477
			7.79217e+11	5.6626	5.67482
			7.79675e+11	5.66254	5.67488
			7.80132e+11	5.66248	5.67493
			7.8059e+11	5.66243	5.67499
			7.81047e+11	5.66237	5.67504
			7.81505e+11	5.66231	5.6751
			7.81963e+11	5.66226	5.67515
			7.8242e+11	5.6622	5.6752
			7.82878e+11	5.66215	5.67526
			7.83335e+11	5.66209	5.67531
			7.83793e+11	5.66203	5.67537
			7.8425e+11	5.66198	5.67542
			7.84708e+11	5.66192	5.67548
			7.85165e+11	5.66187	5.67553
			7.85623e+11	5.66181	5.67559
			7.86081e+11	5.66176	5.67564
			7.86538e+11	5.6617	5.6757
			7.86996e+11	5.66165	5.67576
			7.87453e+11	5.6616	5.67581
			7.87911e+11	5.66154	5.67587
			7.88368e+11	5.66149	5.67592
			7.88826e+11	5.66143	5.67598
			7.89283e+11	5.66138	5.67603
			7.89741e+11	5.66133	5.67609
			7.90199e+11	5.66127	5.67615
			7.90656e+11	5.66122	5.6762
			7.91114e+11	5.66117	5.67626
			7.91571e+11	5.66111	5.67631
			7.92029e+11	5.66106	5.67637
			7.92486e+11	5.66101	5.67643
			7.92944e+11	5.66096	5.67648
			7.93401e+11	5.6609	5.67654
			7.93859e+11	5.66085	5.6766
			7.94317e+11	5.6608	5.67665
			7.94774e+11	5.66075	5.67671
			7.95232e+11	5.66069	5.67677
			7.95689e+11	5.66064	5.67682
			7.96147e+11	5.66059	5.67688
			7.96604e+11	5.66054	5.67694
			7.97062e+11	5.66049	5.67699
			7.97519e+11	5.66044	5.67705
			7.97977e+11	5.66039	5.67711
			7.98435e+11	5.66034	5.67716
			7.98892e+11	5.66028	5.67722
			7.9935e+11	5.66023	5.67728
			7.99807e+11	5.66018	5.67734
			8.00265e+11	5.66013	5.67739
			8.00722e+11	5.66008	5.67745
			8.0118e+11	5.66003	5.67751
			8.01637e+11	5.65998	5.67757
			8.02095e+11	5.65993	5.67762
			8.02553e+11	5.65988	5.67768
			8.0301e+11	5.65983	5.67774
			8.03468e+11	5.65978	5.6778
			8.03925e+11	5.65974	5.67786
			8.04383e+11	5.65969	5.67791
			8.0484e+11	5.65964	5.67797
			8.05298e+11	5.65959	5.67803
			8.05755e+11	5.65954	5.67809
			8.06213e+11	5.65949	5.67815
			8.06671e+11	5.65944	5.67821
			8.07128e+11	5.6594	5.67826
			8.07586e+11	5.65935	5.67832
			8.08043e+11	5.6593	5.67838
			8.08501e+11	5.65925	5.67844
			8.08958e+11	5.6592	5.6785
			8.09416e+11	5.65916	5.67856
			8.09873e+11	5.65911	5.67862
			8.10331e+11	5.65906	5.67868
			8.10789e+11	5.65901	5.67873
			8.11246e+11	5.65897	5.67879
			8.11704e+11	5.65892	5.67885
			8.12161e+11	5.65887	5.67891
			8.12619e+11	5.65883	5.67897
			8.13076e+11	5.65878	5.67903
			8.13534e+11	5.65873	5.67909
			8.13991e+11	5.65869	5.67915
			8.14449e+11	5.65864	5.67921
			8.14907e+11	5.6586	5.67927
			8.15364e+11	5.65855	5.67933
			8.15822e+11	5.65851	5.67939
			8.16279e+11	5.65846	5.67945
			8.16737e+11	5.65841	5.67951
			8.17194e+11	5.65837	5.67957
			8.17652e+11	5.65832	5.67963
			8.18109e+11	5.65828	5.67969
			8.18567e+11	5.65823	5.67975
			8.19025e+11	5.65819	5.67981
			8.19482e+11	5.65814	5.67987
			8.1994e+11	5.6581	5.67993
			8.20397e+11	5.65806	5.67999
			8.20855e+11	5.65801	5.68005
			8.21312e+11	5.65797	5.68011
			8.2177e+11	5.65792	5.68017
			8.22227e+11	5.65788	5.68023
			8.22685e+11	5.65784	5.68029
			8.23143e+11	5.65779	5.68035
			8.236e+11	5.65775	5.68042
			8.24058e+11	5.65771	5.68048
			8.24515e+11	5.65766	5.68054
			8.24973e+11	5.65762	5.6806
			8.2543e+11	5.65758	5.68066
			8.25888e+11	5.65754	5.68072
			8.26345e+11	5.65749	5.68078
			8.26803e+11	5.65745	5.68084
			8.27261e+11	5.65741	5.68091
			8.27718e+11	5.65737	5.68097
			8.28176e+11	5.65732	5.68103
			8.28633e+11	5.65728	5.68109
			8.29091e+11	5.65724	5.68115
			8.29548e+11	5.6572	5.68121
			8.30006e+11	5.65716	5.68128
			8.30463e+11	5.65712	5.68134
			8.30921e+11	5.65707	5.6814
			8.31379e+11	5.65703	5.68146
			8.31836e+11	5.65699	5.68152
			8.32294e+11	5.65695	5.68159
			8.32751e+11	5.65691	5.68165
			8.33209e+11	5.65687	5.68171
			8.33666e+11	5.65683	5.68177
			8.34124e+11	5.65679	5.68184
			8.34582e+11	5.65675	5.6819
			8.35039e+11	5.65671	5.68196
			8.35497e+11	5.65667	5.68202
			8.35954e+11	5.65663	5.68209
			8.36412e+11	5.65659	5.68215
			8.36869e+11	5.65655	5.68221
			8.37327e+11	5.65651	5.68228
			8.37784e+11	5.65647	5.68234
			8.38242e+11	5.65643	5.6824
			8.387e+11	5.65639	5.68247
			8.39157e+11	5.65635	5.68253
			8.39615e+11	5.65632	5.68259
			8.40072e+11	5.65628	5.68266
			8.4053e+11	5.65624	5.68272
			8.40987e+11	5.6562	5.68278
			8.41445e+11	5.65616	5.68285
			8.41902e+11	5.65612	5.68291
			8.4236e+11	5.65609	5.68297
			8.42818e+11	5.65605	5.68304
			8.43275e+11	5.65601	5.6831
			8.43733e+11	5.65597	5.68317
			8.4419e+11	5.65593	5.68323
			8.44648e+11	5.6559	5.68329
			8.45105e+11	5.65586	5.68336
			8.45563e+11	5.65582	5.68342
			8.4602e+11	5.65579	5.68349
			8.46478e+11	5.65575	5.68355
			8.46936e+11	5.65571	5.68361
			8.47393e+11	5.65568	5.68368
			8.47851e+11	5.65564	5.68374
			8.48308e+11	5.6556	5.68381
			8.48766e+11	5.65557	5.68387
			8.49223e+11	5.65553	5.68394
			8.49681e+11	5.65549	5.684
			8.50138e+11	5.65546	5.68407
			8.50596e+11	5.65542	5.68413
			8.51054e+11	5.65539	5.6842
			8.51511e+11	5.65535	5.68426
			8.51969e+11	5.65532	5.68433
			8.52426e+11	5.65528	5.68439
			8.52884e+11	5.65525	5.68446
			8.53341e+11	5.65521	5.68452
			8.53799e+11	5.65518	5.68459
			8.54256e+11	5.65514	5.68465
			8.54714e+11	5.65511	5.68472
			8.55172e+11	5.65507	5.68478
			8.55629e+11	5.65504	5.68485
			8.56087e+11	5.655	5.68492
			8.56544e+11	5.65497	5.68498
			8.57002e+11	5.65493	5.68505
			8.57459e+11	5.6549	5.68511
			8.57917e+11	5.65487	5.68518
			8.58374e+11	5.65483	5.68524
			8.58832e+11	5.6548	5.68531
			8.5929e+11	5.65477	5.68538
			8.59747e+11	5.65473	5.68544
			8.60205e+11	5.6547	5.68551
			8.60662e+11	5.65467	5.68558
			8.6112e+11	5.65463	5.68564
			8.61577e+11	5.6546	5.68571
			8.62035e+11	5.65457	5.68577
			8.62492e+11	5.65454	5.68584
			8.6295e+11	5.6545	5.68591
			8.63408e+11	5.65447	5.68597
			8.63865e+11	5.65444	5.68604
			8.64323e+11	5.65441	5.68611
			8.6478e+11	5.65437	5.68618
			8.65238e+11	5.65434	5.68624
			8.65695e+11	5.65431	5.68631
			8.66153e+11	5.65428	5.68638
			8.6661e+11	5.65425	5.68644
			8.67068e+11	5.65422	5.68651
			8.67526e+11	5.65419	5.68658
			8.67983e+11	5.65415	5.68665
			8.68441e+11	5.65412	5.68671
			8.68898e+11	5.65409	5.68678
			8.69356e+11	5.65406	5.68685
			8.69813e+11	5.65403	5.68692
			8.70271e+11	5.654	5.68698
			8.70728e+11	5.65397	5.68705
			8.71186e+11	5.65394	5.68712
			8.71644e+11	5.65391	5.68719
			8.72101e+11	5.65388	5.68725
			8.72559e+11	5.65385	5.68732
			8.73016e+11	5.65382	5.68739
			8.73474e+11	5.65379	5.68746
			8.73931e+11	5.65376	5.68753
			8.74389e+11	5.65373	5.68759
			8.74846e+11	5.6537	5.68766
			8.75304e+11	5.65367	5.68773
			8.75762e+11	5.65364	5.6878
			8.76219e+11	5.65361	5.68787
			8.76677e+11	5.65358	5.68794
			8.77134e+11	5.65356	5.688
			8.77592e+11	5.65353	5.68807
			8.78049e+11	5.6535	5.68814
			8.78507e+11	5.65347	5.68821
			8.78964e+11	5.65344	5.68828
			8.79422e+11	5.65341	5.68835
			8.7988e+11	5.65339	5.68842
			8.80337e+11	5.65336	5.68849
			8.80795e+11	5.65333	5.68856
			8.81252e+11	5.6533	5.68863
			8.8171e+11	5.65327	5.68869
			8.82167e+11	5.65325	5.68876
			8.82625e+11	5.65322	5.68883
			8.83082e+11	5.65319	5.6889
			8.8354e+11	5.65317	5.68897
			8.83998e+11	5.65314	5.68904
			8.84455e+11	5.65311	5.68911
			8.84913e+11	5.65308	5.68918
			8.8537e+11	5.65306	5.68925
			8.85828e+11	5.65303	5.68932
			8.86285e+11	5.653	5.68939
			8.86743e+11	5.65298	5.68946
			8.872e+11	5.65295	5.68953
			8.87658e+11	5.65293	5.6896
			8.88116e+11	5.6529	5.68967
			8.88573e+11	5.65287	5.68974
			8.89031e+11	5.65285	5.68981
			8.89488e+11	5.65282	5.68988
			8.89946e+11	5.6528	5.68995
			8.90403e+11	5.65277	5.69002
			8.90861e+11	5.65275	5.69009
			8.91318e+11	5.65272	5.69016
			8.91776e+11	5.6527	5.69023
			8.92234e+11	5.65267	5.6903
			8.92691e+11	5.65265	5.69037
			8.93149e+11	5.65262	5.69044
			8.93606e+11	5.6526	5.69052
			8.94064e+11	5.65257	5.69059
			8.94521e+11	5.65255	5.69066
			8.94979e+11	5.65252	5.69073
			8.95436e+11	5.6525	5.6908
			8.95894e+11	5.65248	5.69087
			8.96352e+11	5.65245	5.69094
			8.96809e+11	5.65243	5.69101
			8.97267e+11	5.6524	5.69108
			8.97724e+11	5.65238	5.69116
			8.98182e+11	5.65236	5.69123
			8.98639e+11	5.65233	5.6913
			8.99097e+11	5.65231	5.69137
			8.99554e+11	5.65229	5.69144
			9.00012e+11	5.65226	5.69151
			9.0047e+11	5.65224	5.69159
			9.00927e+11	5.65222	5.69166
			9.01385e+11	5.6522	5.69173
			9.01842e+11	5.65217	5.6918
			9.023e+11	5.65215	5.69187
			9.02757e+11	5.65213	5.69194
			9.03215e+11	5.65211	5.69202
			9.03672e+11	5.65208	5.69209
			9.0413e+11	5.65206	5.69216
			9.04588e+11	5.65204	5.69223
			9.05045e+11	5.65202	5.69231
			9.05503e+11	5.652	5.69238
			9.0596e+11	5.65197	5.69245
			9.06418e+11	5.65195	5.69252
			9.06875e+11	5.65193	5.6926
			9.07333e+11	5.65191	5.69267
			9.0779e+11	5.65189	5.69274
			9.08248e+11	5.65187	5.69281
			9.08706e+11	5.65185	5.69289
			9.09163e+11	5.65183	5.69296
			9.09621e+11	5.6518	5.69303
			9.10078e+11	5.65178	5.69311
			9.10536e+11	5.65176	5.69318
			9.10993e+11	5.65174	5.69325
			9.11451e+11	5.65172	5.69332
			9.11908e+11	5.6517	5.6934
			9.12366e+11	5.65168	5.69347
			9.12824e+11	5.65166	5.69354
			9.13281e+11	5.65164	5.69362
			9.13739e+11	5.65162	5.69369
			9.14196e+11	5.6516	5.69376
			9.14654e+11	5.65158	5.69384
			9.15111e+11	5.65156	5.69391
			9.15569e+11	5.65154	5.69399
			9.16026e+11	5.65152	5.69406
			9.16484e+11	5.65151	5.69413
			9.16942e+11	5.65149	5.69421
			9.17399e+11	5.65147	5.69428
			9.17857e+11	5.65145	5.69435
			9.18314e+11	5.65143	5.69443
			9.18772e+11	5.65141	5.6945
			9.19229e+11	5.65139	5.69458
			9.19687e+11	5.65137	5.69465
			9.20144e+11	5.65136	5.69473
			9.20602e+11	5.65134	5.6948
			9.2106e+11	5.65132	5.69487
			9.21517e+11	5.6513	5.69495
			9.21975e+11	5.65128	5.69502
			9.22432e+11	5.65127	5.6951
			9.2289e+11	5.65125	5.69517
			9.23347e+11	5.65123	5.69525
			9.23805e+11	5.65121	5.69532
			9.24262e+11	5.6512	5.6954
			9.2472e+11	5.65118	5.69547
			9.25178e+11	5.65116	5.69555
			9.25635e+11	5.65114	5.69562
			9.26093e+11	5.65113	5.6957
			9.2655e+11	5.65111	5.69577
			9.27008e+11	5.65109	5.69585
			9.27465e+11	5.65108	5.69592
			9.27923e+11	5.65106	5.696
			9.2838e+11	5.65104	5.69607
			9.28838e+11	5.65103	5.69615
			9.29296e+11	5.65101	5.69622
			9.29753e+11	5.651	5.6963
			9.30211e+11	5.65098	5.69637
			9.30668e+11	5.65096	5.69645
			9.31126e+11	5.65095	5.69653
			9.31583e+11	5.65093	5.6966
			9.32041e+11	5.65092	5.69668
			9.32498e+11	5.6509	5.69675
			9.32956e+11	5.65089	5.69683
			9.33414e+11	5.65087	5.69691
			9.33871e+11	5.65086	5.69698
			9.34329e+11	5.65084	5.69706
			9.34786e+11	5.65083	5.69713
			9.35244e+11	5.65081	5.69721
			9.35701e+11	5.6508	5.69729
			9.36159e+11	5.65078	5.69736
			9.36616e+11	5.65077	5.69744
			9.37074e+11	5.65075	5.69751
			9.37532e+11	5.65074	5.69759
			9.37989e+11	5.65072	5.69767
			9.38447e+11	5.65071	5.69774
			9.38904e+11	5.6507	5.69782
			9.39362e+11	5.65068	5.6979
			9.39819e+11	5.65067	5.69797
			9.40277e+11	5.65065	5.69805
			9.40734e+11	5.65064	5.69813
			9.41192e+11	5.65063	5.69821
			9.4165e+11	5.65061	5.69828
			9.42107e+11	5.6506	5.69836
			9.42565e+11	5.65059	5.69844
			9.43022e+11	5.65057	5.69851
			9.4348e+11	5.65056	5.69859
			9.43937e+11	5.65055	5.69867
			9.44395e+11	5.65053	5.69875
			9.44852e+11	5.65052	5.69882
			9.4531e+11	5.65051	5.6989
			9.45768e+11	5.6505	5.69898
			9.46225e+11	5.65048	5.69905
			9.46683e+11	5.65047	5.69913
			9.4714e+11	5.65046	5.69921
			9.47598e+11	5.65045	5.69929
			9.48055e+11	5.65043	5.69937
			9.48513e+11	5.65042	5.69944
			9.4897e+11	5.65041	5.69952
			9.49428e+11	5.6504	5.6996
			9.49886e+11	5.65039	5.69968
			9.50343e+11	5.65038	5.69976
			9.50801e+11	5.65036	5.69983
			9.51258e+11	5.65035	5.69991
			9.51716e+11	5.65034	5.69999
			9.52173e+11	5.65033	5.70007
			9.52631e+11	5.65032	5.70015
			9.53088e+11	5.65031	5.70022
			9.53546e+11	5.6503	5.7003
			9.54004e+11	5.65029	5.70038
			9.54461e+11	5.65028	5.70046
			9.54919e+11	5.65027	5.70054
			9.55376e+11	5.65025	5.70062
			9.55834e+11	5.65024	5.7007
			9.56291e+11	5.65023	5.70077
			9.56749e+11	5.65022	5.70085
			9.57206e+11	5.65021	5.70093
			9.57664e+11	5.6502	5.70101
			9.58122e+11	5.65019	5.70109
			9.58579e+11	5.65018	5.70117
			9.59037e+11	5.65017	5.70125
			9.59494e+11	5.65016	5.70133
			9.59952e+11	5.65016	5.70141
			9.60409e+11	5.65015	5.70149
			9.60867e+11	5.65014	5.70156
			9.61324e+11	5.65013	5.70164
			9.61782e+11	5.65012	5.70172
			9.6224e+11	5.65011	5.7018
			9.62697e+11	5.6501	5.70188
			9.63155e+11	5.65009	5.70196
			9.63612e+11	5.65008	5.70204
			9.6407e+11	5.65007	5.70212
			9.64527e+11	5.65007	5.7022
			9.64985e+11	5.65006	5.70228
			9.65442e+11	5.65005	5.70236
			9.659e+11	5.65004	5.70244
			9.66358e+11	5.65003	5.70252
			9.66815e+11	5.65002	5.7026
			9.67273e+11	5.65002	5.70268
			9.6773e+11	5.65001	5.70276
			9.68188e+11	5.65	5.70284
			9.68645e+11	5.64999	5.70292
			9.69103e+11	5.64998	5.703
			9.6956e+11	5.64998	5.70308
			9.70018e+11	5.64997	5.70316
			9.70476e+11	5.64996	5.70324
			9.70933e+11	5.64995	5.70332
			9.71391e+11	5.64995	5.7034
			9.71848e+11	5.64994	5.70348
			9.72306e+11	5.64993	5.70356
			9.72763e+11	5.64993	5.70365
			9.73221e+11	5.64992	5.70373
			9.73678e+11	5.64991	5.70381
			9.74136e+11	5.64991	5.70389
			9.74594e+11	5.6499	5.70397
			9.75051e+11	5.64989	5.70405
			9.75509e+11	5.64989	5.70413
			9.75966e+11	5.64988	5.70421
			9.76424e+11	5.64988	5.70429
			9.76881e+11	5.64987	5.70437
			9.77339e+11	5.64986	5.70445
			9.77796e+11	5.64986	5.70454
			9.78254e+11	5.64985	5.70462
			9.78712e+11	5.64985	5.7047
			9.79169e+11	5.64984	5.70478
			9.79627e+11	5.64983	5.70486
			9.80084e+11	5.64983	5.70494
			9.80542e+11	5.64982	5.70502
			9.80999e+11	5.64982	5.70511
			9.81457e+11	5.64981	5.70519
			9.81914e+11	5.64981	5.70527
			9.82372e+11	5.6498	5.70535
			9.8283e+11	5.6498	5.70543
			9.83287e+11	5.64979	5.70551
			9.83745e+11	5.64979	5.7056
			9.84202e+11	5.64978	5.70568
			9.8466e+11	5.64978	5.70576
			9.85117e+11	5.64978	5.70584
			9.85575e+11	5.64977	5.70592
			9.86032e+11	5.64977	5.70601
			9.8649e+11	5.64976	5.70609
			9.86948e+11	5.64976	5.70617
			9.87405e+11	5.64975	5.70625
			9.87863e+11	5.64975	5.70634
			9.8832e+11	5.64975	5.70642
			9.88778e+11	5.64974	5.7065
			9.89235e+11	5.64974	5.70658
			9.89693e+11	5.64974	5.70667
			9.9015e+11	5.64973	5.70675
			9.90608e+11	5.64973	5.70683
			9.91066e+11	5.64973	5.70691
			9.91523e+11	5.64972	5.707
			9.91981e+11	5.64972	5.70708
			9.92438e+11	5.64972	5.70716
			9.92896e+11	5.64971	5.70725
			9.93353e+11	5.64971	5.70733
			9.93811e+11	5.64971	5.70741
			9.94268e+11	5.64971	5.70749
			9.94726e+11	5.6497	5.70758
			9.95184e+11	5.6497	5.70766
			9.95641e+11	5.6497	5.70774
			9.96099e+11	5.6497	5.70783
			9.96556e+11	5.64969	5.70791
			9.97014e+11	5.64969	5.70799
			9.97471e+11	5.64969	5.70808
			9.97929e+11	5.64969	5.70816
			9.98386e+11	5.64969	5.70824
			9.98844e+11	5.64968	5.70833
			9.99302e+11	5.64968	5.70841
			9.99759e+11	5.64968	5.7085
			1.00022e+12	5.64968	5.70858
			1.00067e+12	5.64968	5.70866
			1.00113e+12	5.64968	5.70875
			1.00159e+12	5.64968	5.70883
			1.00205e+12	5.64967	5.70891
			1.0025e+12	5.64967	5.709
			1.00296e+12	5.64967	5.70908
			1.00342e+12	5.64967	5.70917
			1.00388e+12	5.64967	5.70925
			1.00433e+12	5.64967	5.70933
			1.00479e+12	5.64967	5.70942
			1.00525e+12	5.64967	5.7095
			1.00571e+12	5.64967	5.70959
			1.00616e+12	5.64967	5.70967
			1.00662e+12	5.64967	5.70976
			1.00708e+12	5.64967	5.70984
			1.00754e+12	5.64967	5.70992
			1.008e+12	5.64967	5.71001
			1.00845e+12	5.64967	5.71009
			1.00891e+12	5.64967	5.71018
			1.00937e+12	5.64967	5.71026
			1.00983e+12	5.64967	5.71035
			1.01028e+12	5.64967	5.71043
			1.01074e+12	5.64967	5.71052
			1011197980180	5.64967	5.7106
			1.01166e+12	5.64967	5.71069
			1.01211e+12	5.64967	5.71077
			1.01257e+12	5.64967	5.71086
			1.01303e+12	5.64967	5.71094
			1.01349e+12	5.64967	5.71103
			1.01394e+12	5.64967	5.71111
			1.0144e+12	5.64968	5.7112
			1.01486e+12	5.64968	5.71128
			1.01532e+12	5.64968	5.71137
			1.01577e+12	5.64968	5.71145
			1.01623e+12	5.64968	5.71154
			1.01669e+12	5.64968	5.71162
			1.01715e+12	5.64968	5.71171
			1.0176e+12	5.64969	5.71179
			1.01806e+12	5.64969	5.71188
			1.01852e+12	5.64969	5.71197
			1.01898e+12	5.64969	5.71205
			1.01943e+12	5.64969	5.71214
			1.01989e+12	5.6497	5.71222
			1.02035e+12	5.6497	5.71231
			1.02081e+12	5.6497	5.71239
			1.02126e+12	5.6497	5.71248
			1.02172e+12	5.6497	5.71257
			1.02218e+12	5.64971	5.71265
			1.02264e+12	5.64971	5.71274
			1.02309e+12	5.64971	5.71282
			1.02355e+12	5.64972	5.71291
			1.02401e+12	5.64972	5.713
			1.02447e+12	5.64972	5.71308
			1.02492e+12	5.64972	5.71317
			1.02538e+12	5.64973	5.71326
			1.02584e+12	5.64973	5.71334
			1.0263e+12	5.64973	5.71343
			1.02675e+12	5.64974	5.71351
			1.02721e+12	5.64974	5.7136
			1.02767e+12	5.64974	5.71369
			1.02813e+12	5.64975	5.71377
			1.02859e+12	5.64975	5.71386
			1.02904e+12	5.64975	5.71395
			1.0295e+12	5.64976	5.71403
			1.02996e+12	5.64976	5.71412
			1.03042e+12	5.64977	5.71421
			1.03087e+12	5.64977	5.71429
			1.03133e+12	5.64977	5.71438
			1.03179e+12	5.64978	5.71447
			1.03225e+12	5.64978	5.71455
			1.0327e+12	5.64979	5.71464
			1.03316e+12	5.64979	5.71473
			1.03362e+12	5.6498	5.71482
			1.03408e+12	5.6498	5.7149
			1.03453e+12	5.64981	5.71499
			1.03499e+12	5.64981	5.71508
			1.03545e+12	5.64981	5.71516
			1.03591e+12	5.64982	5.71525
			1.03636e+12	5.64982	5.71534
			1.03682e+12	5.64983	5.71543
			1.03728e+12	5.64983	5.71551
			1.03774e+12	5.64984	5.7156
			1.03819e+12	5.64985	5.71569
			1.03865e+12	5.64985	5.71578
			1.03911e+12	5.64986	5.71586
			1.03957e+12	5.64986	5.71595
			1.04002e+12	5.64987	5.71604
			1.04048e+12	5.64987	5.71613
			1.04094e+12	5.64988	5.71621
			1.0414e+12	5.64988	5.7163
			1.04185e+12	5.64989	5.71639
			1.04231e+12	5.6499	5.71648
			1.04277e+12	5.6499	5.71657
			1.04323e+12	5.64991	5.71665
			1.04368e+12	5.64991	5.71674
			1.04414e+12	5.64992	5.71683
			1.0446e+12	5.64993	5.71692
			1.04506e+12	5.64993	5.71701
			1.04551e+12	5.64994	5.71709
			1.04597e+12	5.64995	5.71718
			1.04643e+12	5.64995	5.71727
			1.04689e+12	5.64996	5.71736
			1.04734e+12	5.64997	5.71745
			1.0478e+12	5.64997	5.71753
			1.04826e+12	5.64998	5.71762
			1.04872e+12	5.64999	5.71771
			1.04918e+12	5.64999	5.7178
			1.04963e+12	5.65	5.71789
			1.05009e+12	5.65001	5.71798
			1.05055e+12	5.65002	5.71807
			1.05101e+12	5.65002	5.71815
			1.05146e+12	5.65003	5.71824
			1.05192e+12	5.65004	5.71833
			1.05238e+12	5.65005	5.71842
			1.05284e+12	5.65005	5.71851
			1.05329e+12	5.65006	5.7186
			1.05375e+12	5.65007	5.71869
			1.05421e+12	5.65008	5.71878
			1.05467e+12	5.65009	5.71886
			1.05512e+12	5.65009	5.71895
			1.05558e+12	5.6501	5.71904
			1.05604e+12	5.65011	5.71913
			1.0565e+12	5.65012	5.71922
			1.05695e+12	5.65013	5.71931
			1.05741e+12	5.65013	5.7194
			1.05787e+12	5.65014	5.71949
			1.05833e+12	5.65015	5.71958
			1.05878e+12	5.65016	5.71967
			1.05924e+12	5.65017	5.71976
			1.0597e+12	5.65018	5.71985
			1.06016e+12	5.65019	5.71993
			1.06061e+12	5.6502	5.72002
			1.06107e+12	5.6502	5.72011
			1.06153e+12	5.65021	5.7202
			1.06199e+12	5.65022	5.72029
			1.06244e+12	5.65023	5.72038
			1.0629e+12	5.65024	5.72047
			1.06336e+12	5.65025	5.72056
			1.06382e+12	5.65026	5.72065
			1.06427e+12	5.65027	5.72074
			1.06473e+12	5.65028	5.72083
			1.06519e+12	5.65029	5.72092
			1.06565e+12	5.6503	5.72101
			1.0661e+12	5.65031	5.7211
			1.06656e+12	5.65032	5.72119
			1.06702e+12	5.65033	5.72128
			1.06748e+12	5.65034	5.72137
			1.06793e+12	5.65035	5.72146
			1.06839e+12	5.65036	5.72155
			1.06885e+12	5.65037	5.72164
			1.06931e+12	5.65038	5.72173
			1.06977e+12	5.65039	5.72182
			1.07022e+12	5.6504	5.72191
			1.07068e+12	5.65041	5.722
			1.07114e+12	5.65042	5.72209
			1.0716e+12	5.65043	5.72218
			1.07205e+12	5.65044	5.72227
			1.07251e+12	5.65045	5.72236
			1.07297e+12	5.65046	5.72245
			1.07343e+12	5.65047	5.72254
			1.07388e+12	5.65048	5.72263
			1.07434e+12	5.65049	5.72272
			1.0748e+12	5.65051	5.72281
			1.07526e+12	5.65052	5.72291
			1.07571e+12	5.65053	5.723
			1.07617e+12	5.65054	5.72309
			1.07663e+12	5.65055	5.72318
			1.07709e+12	5.65056	5.72327
			1.07754e+12	5.65057	5.72336
			1.078e+12	5.65058	5.72345
			1.07846e+12	5.6506	5.72354
			1.07892e+12	5.65061	5.72363
			1.07937e+12	5.65062	5.72372
			1.07983e+12	5.65063	5.72381
			1.08029e+12	5.65064	5.7239
			1.08075e+12	5.65065	5.72399
			1.0812e+12	5.65067	5.72409
			1.08166e+12	5.65068	5.72418
			1.08212e+12	5.65069	5.72427
			1.08258e+12	5.6507	5.72436
			1.08303e+12	5.65072	5.72445
			1.08349e+12	5.65073	5.72454
			1.08395e+12	5.65074	5.72463
			1.08441e+12	5.65075	5.72472
			1.08486e+12	5.65076	5.72481
			1.08532e+12	5.65078	5.72491
			1.08578e+12	5.65079	5.725
			1086237106311	5.6508	5.72509
			1.08669e+12	5.65082	5.72518
			1.08715e+12	5.65083	5.72527
			1.08761e+12	5.65084	5.72536
			1.08807e+12	5.65085	5.72545
			1.08852e+12	5.65087	5.72555
			1.08898e+12	5.65088	5.72564
			1.08944e+12	5.65089	5.72573
			1.0899e+12	5.65091	5.72582
			1.09036e+12	5.65092	5.72591
			1.09081e+12	5.65093	5.726
			1.09127e+12	5.65095	5.7261
			1.09173e+12	5.65096	5.72619
			1.09219e+12	5.65097	5.72628
			1.09264e+12	5.65099	5.72637
			1.0931e+12	5.651	5.72646
			1.09356e+12	5.65101	5.72655
			1.09402e+12	5.65103	5.72665
			1.09447e+12	5.65104	5.72674
			1.09493e+12	5.65105	5.72683
			1.09539e+12	5.65107	5.72692
			1.09585e+12	5.65108	5.72701
			1.0963e+12	5.6511	5.72711
			1.09676e+12	5.65111	5.7272
			1.09722e+12	5.65112	5.72729
			1.09768e+12	5.65114	5.72738
			1.09813e+12	5.65115	5.72747
			1.09859e+12	5.65117	5.72757
			1.09905e+12	5.65118	5.72766
			1.09951e+12	5.6512	5.72775
			1.09996e+12	5.65121	5.72784
			1.10042e+12	5.65123	5.72794
			1.10088e+12	5.65124	5.72803
			1.10134e+12	5.65125	5.72812
			1.10179e+12	5.65127	5.72821
			1.10225e+12	5.65128	5.7283
			1.10271e+12	5.6513	5.7284
			1.10317e+12	5.65131	5.72849
			1.10362e+12	5.65133	5.72858
			1.10408e+12	5.65134	5.72867
			1.10454e+12	5.65136	5.72877
			1.105e+12	5.65137	5.72886
			1.10545e+12	5.65139	5.72895
			1.10591e+12	5.6514	5.72904
			1.10637e+12	5.65142	5.72914
			1.10683e+12	5.65144	5.72923
			1.10728e+12	5.65145	5.72932
			1.10774e+12	5.65147	5.72941
			1.1082e+12	5.65148	5.72951
			1.10866e+12	5.6515	5.7296
			1.10911e+12	5.65151	5.72969
			1.10957e+12	5.65153	5.72979
			1.11003e+12	5.65154	5.72988
			1.11049e+12	5.65156	5.72997
			1.11095e+12	5.65158	5.73006
			1.1114e+12	5.65159	5.73016
			1.11186e+12	5.65161	5.73025
			1112317778198	5.65162	5.73034
			1.11278e+12	5.65164	5.73044
			1.11323e+12	5.65166	5.73053
			1.11369e+12	5.65167	5.73062
			1.11415e+12	5.65169	5.73071
			1.11461e+12	5.65171	5.73081
[truncated: 1,061 more rows]

## Sheet: Figure S1b
Bin position (nm)	Counts		Bin size = 1 nm
6.5	42		Gaussian fit		Mean= 11 nm
7.5	29				St. dev. = 3 nm
8.5	71
9.5	86
10.5	148
11.5	115
12.5	120
13.5	31
14.5	25
15.5	14
16.5	23
17.5	22
18.5	17
19.5	9
20.5	2

## Sheet: Figure S1c
4 K PL spectrum			4 K PLE spectrum
Energy (eV)	Intensity (a.u.)		Energy (eV)	Intensity (a.u.)
2.69744	0		4.13608	2.29693
2.69159	0.000151163		4.12234	2.30227
2.68577	6.54641e-05		4.10869	2.30788
2.67997	0.000115455		4.09513	2.31377
2.67419	0.000124977		4.08166	2.31993
2.66844	0.000115455		4.06828	2.32637
2.66271	0.000146402		4.05498	2.33568
2.65701	0.000220197		4.04177	2.34863
2.65133	0.00027852		4.02865	2.36047
2.64568	0.000332082		4.01561	2.35793
2.64005	0.000502288		4.00266	2.35307
2.63445	0.000812945		3.98979	2.3506
2.62886	0.00121168		3.977	2.34556
2.62331	0.0017104		3.96429	2.34581
2.61777	0.00271378		3.95167	2.34834
2.61226	0.00423969		3.93912	2.35395
2.60677	0.00575489		3.92666	2.36458
2.60131	0.00816278		3.91427	2.38373
2.59587	0.0116026		3.90196	2.40353
2.59045	0.0154567		3.88973	2.4229
2.58505	0.0178765		3.87757	2.43954
2.57968	0.0180574		3.8655	2.45449
2.57432	0.0164053		3.85349	2.45902
2.56899	0.0141117		3.84156	2.45648
2.56369	0.0125394		3.8297	2.4559
2.5584	0.0128286		3.81792	2.45515
2.55314	0.0149211		3.80621	2.4609
2.54789	0.0169623		3.79457	2.47173
2.54267	0.0201748		3.783	2.48551
2.53747	0.0218126		3.7715	2.50413
2.53229	0.0237206		3.76007	2.51603
2.52714	0.0255858		3.74871	2.52547
2.522	0.0282329		3.73742	2.52659
2.51688	0.0313871		3.7262	2.52069
2.51179	0.0340437		3.71504	2.50566
2.50672	0.0362112		3.70395	2.48124
2.50166	0.0382989		3.69293	2.45296
2.49663	0.0395808		3.68197	2.41748
2.49161	0.0428671		3.67108	2.38922
2.48662	0.0444632		3.66025	2.35894
2.48165	0.047277		3.64948	2.32883
2.47669	0.0502752		3.63878	2.30111
2.47176	0.0571585		3.62814	2.27728
2.46685	0.0637287		3.61756	2.25251
2.46195	0.0724104		3.60705	2.22857
2.45708	0.0837334		3.59659	2.20763
2.45222	0.0987437		3.5862	2.19293
2.44738	0.116519		3.57586	2.1799
2.44257	0.140015		3.56559	2.17372
2.43777	0.170558		3.55537	2.16871
2.43299	0.209266		3.54521	2.17011
2.42823	0.255941		3.53511	2.16815
2.42348	0.309511		3.52507	2.17226
2.41876	0.364104		3.51508	2.17552
2.41405	0.423158		3.50515	2.18576
2.40937	0.489816		3.49528	2.19588
2.4047	0.57525		3.48546	2.20041
2.40005	0.67335		3.4757	2.18268
2.39541	0.785416		3.46599	2.14301
2.3908	0.892033		3.45633	2.08733
2.3862	0.96334		3.44673	2.01879
2.38162	1		3.43719	1.93668
2.37706	0.988601		3.42769	1.86227
2.37251	0.937441		3.41825	1.79687
2.36798	0.852461		3.40886	1.74787
2.36347	0.755376		3.39952	1.71348
2.35898	0.669004		3.39023	1.68739
2.3545	0.5929		3.38099	1.6625
2.35005	0.538676		3.3718	1.63934
2.3456	0.486302		3.36267	1.61767
2.34118	0.437812		3.35358	1.6011
2.33677	0.389969		3.34454	1.58311
2.33238	0.340941		3.33555	1.5707
2.328	0.282467		3.32661	1.55787
2.32364	0.223092		3.31771	1.54391
2.3193	0.17205		3.30886	1.53109
2.31497	0.132854		3.30006	1.51954
2.31066	0.107175		3.29131	1.50768
2.30636	0.0900358		3.2826	1.49472
2.30209	0.0798984		3.27394	1.48104
2.29782	0.0706953		3.26533	1.47371
2.29357	0.0642036		3.25676	1.46564
2.28934	0.058363		3.24823	1.45861
2.28513	0.051644		3.23975	1.44945
2.28093	0.0486303		3.23131	1.44006
2.27674	0.0442049		3.22292	1.43363
2.27257	0.0391785		3.21457	1.43047
2.26842	0.0356494		3.20626	1.42647
2.26428	0.0319643		3.198	1.42267
2.26015	0.0292065		3.18978	1.42127
2.25604	0.02585		3.1816	1.42194
2.25195	0.0244824		3.17346	1.42247
2.24787	0.0216686		3.16537	1.42008
2.2438	0.0195964		3.15731	1.41866
2.23975	0.0177241		3.1493	1.41434
2.23572	0.0154114		3.14133	1.4145
2.2317	0.0140212		3.13339	1.41223
2.22769	0.0127476		3.1255	1.4099
2.2237	0.0113884		3.11765	1.40985
2.21972	0.00986604		3.10983	1.40975
2.21576	0.00867459		3.10206	1.4046
2.21181	0.00782594		3.09432	1.40024
2.20787	0.00701418		3.08663	1.39175
2.20395	0.0061084		3.07897	1.38281
2.20004	0.00580131		3.07135	1.37011
2.19615	0.00486934		3.06376	1.36039
2.19227	0.00432539		3.05622	1.34487
2.1884	0.00381834		3.04871	1.32886
2.18455	0.00330296		3.04124	1.30978
2.18071	0.00298992		3.0338	1.28828
2.17688	0.00266379		3.0264	1.26596
2.17307	0.00220793		3.01904	1.24507
2.16927	0.00213056		3.01171	1.22873
2.16549	0.00189251		3.00442	1.21352
2.16171	0.00177229		2.99716	1.20504
2.15795	0.0016247		2.98994	1.1971
2.15421	0.00143664		2.98275	1.19119
2.15047	0.00137475		2.9756	1.18747
2.14675	0.00128191		2.96848	1.18346
2.14305	0.00130214		2.96139	1.17788
2.13935	0.0012343		2.95434	1.171
			2.94733	1.16376
			2.94034	1.15802
			2.93339	1.15321
			2.92647	1.15016
			2.91959	1.14553
			2.91273	1.14577
			2.90591	1.14652
			2.89912	1.14437
			2.89236	1.13893
			2.88564	1.1296
			2.87894	1.12397
			2.87228	1.11675
			2.86564	1.10977
			2.85904	1.10083
			2.85247	1.09292
			2.84593	1.08988
			2.83941	1.08344
			2.83293	1.07915
			2.82648	1.0746
			2.82005	1.07192
			2.81366	1.07203
			2.80729	1.06782
			2.80096	1.06447
			2.79465	1.05763
			2.78837	1.05131
			2.78212	1.04494
			2.77589	1.04076
			2.7697	1.03902
			2.76353	1.03369
			2.75739	1.02953
			2.75127	1.02288
			2.74519	1.01888
			2.73913	1.01529
			2.73309	1.00663
			2.72709	0.99812
			2.72111	0.99066
			2.71515	0.98875
			2.70922	0.98513
			2.70332	0.98253
			2.69744	0.97754
			2.69159	0.97516
			2.68577	0.97508
			2.67997	0.97181
			2.67419	0.96406
			2.66844	0.95734
			2.66271	0.95182
			2.65701	0.94788
			2.65133	0.94443
			2.64568	0.93921
			2.64005	0.93272
			2.63445	0.93078
			2.62886	0.92957
			2.62331	0.92716
			2.61777	0.92481
			2.61226	0.92406
			2.60677	0.92295
			2.60131	0.91918
			2.59587	0.91519
			2.59045	0.90743
			2.58505	0.9051
			2.57968	0.90488
			2.57432	0.90428
			2.56899	0.90423
			2.56369	0.90277
			2.5584	0.89981
			2.55314	0.89701
			2.54789	0.88806
			2.54267	0.88254
			2.53747	0.87623
			2.53229	0.87389
			2.52714	0.87307
			2.522	0.87131
			2.51688	0.86965
			2.51179	0.86853
			2.50672	0.86677
			2.50166	0.86711
			2.49663	0.86793
			2.49161	0.87184
			2.48662	0.87117
			2.48165	0.87224
			2.47669	0.87624
			2.47176	0.87628
			2.46685	0.87511
			2.46195	0.87499
			2.45708	0.87379
			2.45222	0.87976
			2.44738	0.88829
			2.44257	0.89419
			2.43777	0.89836
			2.43299	0.90734
			2.42823	0.91948
			2.42348	0.92819
			2.41876	0.93754
			2.41405	0.9506
			2.40937	0.96461
			2.4047	0.97747
			2.40005	0.98349
			2.39541	0.98652
			2.3908	0.98503
			2.3862	0.98117
			2.38162	0.97135
			2.37706	0.96212
			2.37251	0.95565
			2.36798	0.9545
			2.36347	0.94857
			2.35898	0.92056
			2.3545	0.86107
			2.35005	0.77038
			2.3456	0.64702
			2.34118	0.50459
			2.33677	0.35461
			2.33238	0.22174
			2.328	0.11674
			2.32364	0.04945
			2.3193	0.01524
			2.31497	-0.01676
			2.31066	-0.03055
			2.30636	-0.02613
			2.30209	-0.00352
			2.29782	0.03729

## Sheet: Figure S2b
Bin position (nm)	Counts		bin size = 0.5 nm
5.25	1		Gaussian fit	Mean = 9.5 nm
5.75	0			St. dev. = 1.3 nm
6.25	0
6.75	2
7.25	1
7.75	5
8.25	6
8.75	6
9.25	11
9.75	9
10.25	13
10.75	6
11.25	3
11.75	1
12.25	1
12.75	1

## Sheet: Figure S4a
\Gamma_0 (meV)	S
0.5	0.238
0.6	0.2692
0.7	0.299
0.8	0.3281
0.9	0.3569
1	0.3854
1.1	0.4134
1.2	0.4407
1.3	0.4672
1.4	0.4927
1.5	0.5175
1.6	0.5416
1.7	0.5653
1.8	0.5888
1.9	0.6122
2	0.6358

## Sheet: Figure S4b
\sigma (meV)	S
25	0.8656
26	0.8049
27	0.7388
28	0.6671
29	0.5937
30	0.5253
31	0.4648
32	0.4105
33	0.362
34	0.3219
35	0.291

## Sheet: Figure S6
	Reference	Solvent	NC Solution
# Time [ps]	THz Signal [a.u.]	THz Signal [a.u.]	THz Signal [a.u.]
-10.0069	-0.001287	0.00152108	0.00179143
-9.97357	-0.00080077	0.00224844	8.819e-05
-9.94021	-0.00158226	0.00171257	0.00066261
-9.90685	-0.00173279	0.00138637	0.00032829
-9.8735	-0.00142181	0.00222627	0.00092145
-9.84014	-0.00204983	0.00134346	0.00078196
-9.80678	-0.0020677	0.00166979	0.0010605
-9.77343	-0.00200679	0.00231995	0.00075973
-9.74007	-0.0017676	0.00244176	0.00131877
-9.70672	-0.00217637	0.0027962	0.00064423
-9.67336	-0.00260325	0.00223025	0.00111563
-9.64	-0.00189689	0.00232457	0.00139798
-9.60665	-0.00257028	0.00286499	0.00125836
-9.57329	-0.00211467	0.00310324	0.00038075
-9.53993	-0.0022853	0.00206349	0.00118227
-9.50658	-0.00231624	0.00227179	0.00151004
-9.47322	-0.00168049	0.00220647	0.00089808
-9.43986	-0.00202733	0.00228788	0.00131471
-9.40651	-0.00278554	0.00250324	0.00068966
-9.37315	-0.00325984	0.00206017	0.00140452
-9.33979	-0.00336067	0.00204402	0.0006671
-9.30644	-0.00339105	0.00203556	0.00069465
-9.27308	-0.00382285	0.00280741	0.00100765
-9.23973	-0.00323538	0.00189286	0.00071002
-9.20637	-0.0042677	0.00180781	0.00047939
-9.17301	-0.00360658	0.00161935	0.00049256
-9.13966	-0.00426518	0.00183977	0.00047548
-9.1063	-0.00406461	0.00183667	0.00034151
-9.07294	-0.00408263	0.00153854	0.00044782
-9.03959	-0.0042802	0.00174585	0.00023007
-9.00623	-0.00377719	0.00122765	0.00094001
-8.97287	-0.00429362	0.00145672	0.00015324
-8.93952	-0.00456135	0.00140674	0.00088596
-8.90616	-0.0048444	0.00127288	0.00125368
-8.8728	-0.00491407	0.00062096	0.00055469
-8.83945	-0.00542521	0.00141577	0.00068075
-8.80609	-0.00514629	0.00019766	0.0001084
-8.77274	-0.00495947	0.00053247	0.00033465
-8.73938	-0.00453745	0.00089181	-0.00010646
-8.70602	-0.00479746	0.00088855	0.00084256
-8.67267	-0.00535095	0.0015762	0.00074221
-8.63931	-0.00490603	0.00140446	0.00076423
-8.60595	-0.00524989	0.00118961	0.00080387
-8.5726	-0.0048339	0.00113791	0.00083475
-8.53924	-0.00480114	0.00045435	0.00076991
-8.50588	-0.00482795	0.00143766	7.663e-05
-8.47253	-0.00439961	0.00138805	0.00139073
-8.43917	-0.00467791	0.00105491	0.00117067
-8.40582	-0.00440003	0.00088382	0.00081516
-8.37246	-0.004389	0.00173569	0.0014785
-8.3391	-0.00378968	0.00186391	0.00141627
-8.30575	-0.0032205	0.00217187	0.00205253
-8.27239	-0.00379109	0.00176763	0.00092601
-8.23903	-0.00319341	0.00255121	0.00131937
-8.20568	-0.0017423	0.00199672	0.0014395
-8.17232	-0.00139163	0.00242127	0.00140884
-8.13896	-0.0004842	0.00184394	0.0011893
-8.10561	-0.00034419	0.00163914	0.00129597
-8.07225	0.00102938	0.00197527	0.00208142
-8.03889	0.00129827	0.00237035	0.00136166
-8.00554	0.0019581	0.002812	0.00148491
-7.97218	0.00278358	0.00201981	0.00222162
-7.93883	0.00301974	0.00225198	0.00150331
-7.90547	0.00443157	0.00130108	0.00206376
-7.87211	0.00621137	0.00267524	0.0015748
-7.83876	0.00706155	0.00262963	0.00138956
-7.8054	0.00767414	0.00287439	0.00096291
-7.77204	0.00879756	0.00273087	0.0018433
-7.73869	0.0089438	0.00226035	0.00146527
-7.70533	0.0100648	0.0019175	0.00142463
-7.67197	0.010949	0.00317158	0.00227054
-7.63862	0.0115896	0.00301498	0.00201046
-7.60526	0.0117123	0.00346395	0.00100113
-7.5719	0.0123164	0.00249596	0.00173518
-7.53855	0.0129769	0.00332961	0.0010474
-7.50519	0.0130208	0.00285789	0.00167421
-7.47184	0.0137629	0.00310969	0.00130799
-7.43848	0.0137156	0.00259271	0.00175712
-7.40512	0.0139949	0.00260772	0.0011314
-7.37177	0.0143101	0.00354553	0.00139077
-7.33841	0.0137888	0.00288323	0.00131173
-7.30505	0.0137011	0.0032742	0.00082567
-7.2717	0.0132311	0.00356552	0.00153755
-7.23834	0.0139941	0.00333361	0.00223745
-7.20498	0.0131652	0.00301718	0.00204489
-7.17163	0.0124341	0.00320275	0.00192833
-7.13827	0.0128216	0.00350137	0.00235659
-7.10492	0.0122	0.00355043	0.00239088
-7.07156	0.0121821	0.00348479	0.00192987
-7.0382	0.0115213	0.00382848	0.0016785
-7.00485	0.0109496	0.0037135	0.00166207
-6.97149	0.0116294	0.0041093	0.00211471
-6.93813	0.0112702	0.0034983	0.00197979
-6.90478	0.0117569	0.0041963	0.00204903
-6.87142	0.0111552	0.00340985	0.00255398
-6.83806	0.0107295	0.004364	0.00260093
-6.80471	0.0102471	0.00423416	0.00289975
-6.77135	0.0103166	0.00481254	0.00330777
-6.73799	0.0104062	0.00449504	0.0020764
-6.70464	0.0104575	0.0049215	0.00360348
-6.67128	0.0095782	0.00513259	0.00289899
-6.63793	0.0102778	0.00500641	0.0032674
-6.60457	0.00959728	0.0048462	0.00300476
-6.57121	0.00999329	0.00562078	0.00286029
-6.53786	0.0103573	0.00499532	0.0022575
-6.5045	0.00947543	0.00497052	0.00368712
-6.47114	0.0100685	0.00564412	0.00294777
-6.43779	0.00993755	0.0047886	0.00265636
-6.40443	0.0102529	0.00542137	0.0033106
-6.37107	0.00980156	0.00504068	0.00318785
-6.33772	0.0102426	0.00486859	0.00305957
-6.30436	0.00996904	0.0054425	0.00388697
-6.271	0.00948081	0.0055419	0.00354279
-6.23765	0.00890566	0.0053341	0.00333081
-6.20429	0.00904541	0.00553367	0.00317381
-6.17094	0.00899089	0.00530774	0.00302902
-6.13758	0.00900619	0.00559754	0.00376747
-6.10422	0.00904202	0.00526432	0.00339211
-6.07087	0.0094386	0.00500001	0.0039458
-6.03751	0.00952447	0.00551843	0.00357021
-6.00415	0.00874944	0.00475654	0.0033945
-5.9708	0.00966085	0.00473371	0.00389969
-5.93744	0.00926751	0.0049841	0.00415381
-5.90408	0.00933503	0.00474849	0.00348853
-5.87073	0.0088211	0.00553503	0.0042944
-5.83737	0.00871701	0.0053565	0.00461941
-5.80402	0.00852542	0.0056643	0.00445874
-5.77066	0.00805895	0.00468739	0.00389187
-5.7373	0.00877364	0.00575141	0.00428226
-5.70395	0.00821545	0.00521773	0.00434774
-5.67059	0.0083665	0.00530579	0.00430793
-5.63723	0.00808752	0.00560402	0.00446393
-5.60388	0.00886931	0.00494708	0.00441681
-5.57052	0.00742532	0.0053582	0.00428201
-5.53716	0.00790254	0.00565277	0.00462321
-5.50381	0.00791969	0.0050715	0.00447727
-5.47045	0.00746023	0.00547959	0.00442479
-5.43709	0.00699408	0.00568913	0.00495264
-5.40374	0.00746985	0.00553321	0.00425904
-5.37038	0.00703388	0.00507099	0.00439198
-5.33703	0.0072792	0.00541417	0.00458213
-5.30367	0.00676629	0.00486552	0.00438007
-5.27031	0.00636272	0.00568129	0.00417103
-5.23696	0.00624224	0.00527683	0.00495418
-5.2036	0.00659532	0.00480605	0.00461193
-5.17024	0.00627605	0.00531236	0.00397734
-5.13689	0.00615464	0.00562975	0.00426403
-5.10353	0.0065425	0.0053502	0.00421665
-5.07017	0.0065187	0.00476228	0.00477712
-5.03682	0.00517947	0.00515852	0.00406412
-5.00346	0.00567642	0.00456576	0.00388599
-4.97011	0.00627786	0.00461128	0.00475414
-4.93675	0.00566298	0.00423839	0.00533168
-4.90339	0.00542755	0.00488068	0.00499692
-4.87004	0.00534591	0.00523142	0.00460943
-4.83668	0.00556342	0.00500318	0.00444014
-4.80332	0.00498412	0.00532533	0.00522176
-4.76997	0.00512885	0.00568536	0.00568207
-4.73661	0.00457847	0.00558949	0.00505709
-4.70325	0.00433184	0.00512606	0.00481462
-4.6699	0.00435235	0.00534066	0.00476002
-4.63654	0.00497609	0.00523559	0.0053772
-4.60318	0.00372328	0.00558916	0.00505556
-4.56983	0.00230683	0.00440446	0.00438058
-4.53647	0.00278337	0.00599476	0.00520033
-4.50312	0.00278942	0.00501451	0.0055458
-4.46976	0.00242258	0.00490415	0.00475284
-4.4364	0.00290317	0.00588213	0.00547394
-4.40305	0.00365744	0.00486582	0.0049152
-4.36969	0.00231463	0.0049705	0.00547629
-4.33633	0.00210931	0.00537013	0.00475624
-4.30298	0.00189685	0.00465098	0.00506908
-4.26962	0.00171373	0.00461448	0.0050114
-4.23626	0.00103132	0.00495363	0.00491689
-4.20291	0.00095907	0.00501026	0.00407985
-4.16955	0.00102743	0.00479262	0.00395734
-4.13619	0.00027785	0.00493478	0.00413086
-4.10284	0.00019039	0.00444426	0.0043452
-4.06948	-0.00086153	0.00481131	0.00428727
-4.03613	-0.00070043	0.0049501	0.00411852
-4.00277	-0.00070174	0.00515923	0.00508623
-3.96941	-0.00018951	0.00382039	0.00425302
-3.93606	-0.00084404	0.00458423	0.00468024
-3.9027	-0.00151935	0.00487217	0.00406154
-3.86934	-0.00188017	0.00442132	0.00334542
-3.83599	-0.00283811	0.00382172	0.0032004
-3.80263	-0.00312885	0.00355214	0.00426353
-3.76927	-0.00305145	0.00383462	0.00370482
-3.73592	-0.00395377	0.00404765	0.00396004
-3.70256	-0.00391305	0.00384267	0.00413233
-3.66921	-0.00425572	0.00343733	0.00311035
-3.63585	-0.00477778	0.0029924	0.00265302
-3.60249	-0.00545504	0.00285413	0.00331756
-3.56914	-0.00577103	0.00374102	0.00258422
-3.53578	-0.00640144	0.00377022	0.00266735
-3.50242	-0.00720649	0.00349579	0.00311149
-3.46907	-0.00799812	0.00328647	0.00265152
-3.43571	-0.00899673	0.00396156	0.00241655
-3.40235	-0.0095983	0.00402808	0.00199505
-3.369	-0.00962604	0.00392788	0.00187953
-3.33564	-0.0102328	0.00355003	0.00226338
-3.30228	-0.0107706	0.00395141	0.00189541
-3.26893	-0.0126235	0.00454319	0.00216629
-3.23557	-0.0123766	0.00496981	0.00216243
-3.20222	-0.0140615	0.00527528	0.00214799
-3.16886	-0.0148517	0.0053198	0.00248961
-3.1355	-0.0158257	0.00599609	0.00285263
-3.10215	-0.0168959	0.00659107	0.00273699
-3.06879	-0.0185264	0.00684658	0.00271503
-3.03543	-0.0191809	0.00706991	0.0030473
-3.00208	-0.0204691	0.00760353	0.00367099
-2.96872	-0.0227179	0.00855043	0.00411569
-2.93536	-0.0234175	0.00905555	0.00424038
-2.90201	-0.0245894	0.00981035	0.00451495
-2.86865	-0.0260524	0.0105349	0.00550515
-2.83529	-0.0276259	0.0100132	0.00566669
-2.80194	-0.0289559	0.0108083	0.00638263
-2.76858	-0.0305552	0.0113674	0.00732598
-2.73523	-0.0328018	0.0111209	0.00687351
-2.70187	-0.0339673	0.0117378	0.00813831
-2.66851	-0.0358971	0.011196	0.00816536
-2.63516	-0.0376768	0.0116928	0.00795969
-2.6018	-0.0394097	0.0112666	0.00872659
-2.56844	-0.0407761	0.0107186	0.00895876
-2.53509	-0.0437795	0.0111574	0.0089832
-2.50173	-0.0452771	0.0108523	0.00958937
-2.46837	-0.0470292	0.0105243	0.00960951
-2.43502	-0.0489636	0.0104516	0.0097851
-2.40166	-0.0515551	0.0097982	0.00970917
-2.36831	-0.0539908	0.00817553	0.00913957
-2.33495	-0.0564224	0.00784911	0.00818372
-2.30159	-0.0589006	0.00692709	0.00837802
-2.26824	-0.0612366	0.00652133	0.00781643
-2.23488	-0.0647068	0.00606151	0.00763556
-2.20152	-0.0677357	0.00559899	0.00676956
-2.16817	-0.0708563	0.00511095	0.00608474
-2.13481	-0.0748566	0.00461914	0.00569015
-2.10145	-0.0785621	0.00323968	0.00552411
-2.0681	-0.083181	0.0027418	0.00481935
-2.03474	-0.0884696	0.0026062	0.00404987
-2.00138	-0.0931605	0.00216847	0.00397672
-1.96803	-0.0996402	0.00166746	0.00290274
-1.93467	-0.10594	0.00155365	0.00218036
-1.90132	-0.112474	0.00147935	0.00217701
-1.86796	-0.119566	0.00096191	0.00095469
-1.8346	-0.127109	-5.28e-05	0.00061548
-1.80125	-0.13484	-0.00010211	0.00077318
-1.76789	-0.143223	3.443e-05	0.00019614
-1.73453	-0.153202	-0.001174	-0.00093602
-1.70118	-0.162062	-0.00113977	0.00024218
-1.66782	-0.173277	-0.00126398	-0.00047844
-1.63446	-0.183472	-0.00148999	-0.00096643
-1.60111	-0.195107	-0.0019339	-0.00261371
-1.56775	-0.206833	-0.00185672	-0.00270654
-1.53439	-0.21861	-0.00218224	-0.00221464
-1.50104	-0.231414	-0.00232511	-0.00228824
-1.46768	-0.245107	-0.00255157	-0.00266185
-1.43433	-0.257958	-0.00270685	-0.00340173
-1.40097	-0.27245	-0.00259314	-0.00308759
-1.36761	-0.287233	-0.00210988	-0.00382919
-1.33426	-0.302809	-0.0033186	-0.00285775
-1.3009	-0.318356	-0.00238409	-0.00263768
-1.26754	-0.334434	-0.00329056	-0.00368703
-1.23419	-0.350411	-0.00295069	-0.00359734
-1.20083	-0.366731	-0.00317604	-0.00344375
-1.16747	-0.382643	-0.0032593	-0.00403009
-1.13412	-0.397901	-0.00416296	-0.00434336
-1.10076	-0.411986	-0.00358675	-0.0045235
-1.06741	-0.425836	-0.00312481	-0.0040987
-1.03405	-0.436626	-0.00359307	-0.00440326
-1.00069	-0.446267	-0.00292855	-0.00402819
-0.967336	-0.451715	-0.00463998	-0.00466377
-0.933979	-0.454251	-0.00412856	-0.00453276
-0.900623	-0.451084	-0.00435694	-0.00474588
-0.867267	-0.444404	-0.00332971	-0.00377978
-0.83391	-0.429892	-0.00348852	-0.00432118
-0.800554	-0.40836	-0.00397082	-0.00473533
-0.767197	-0.379062	-0.0041643	-0.00484814
-0.733841	-0.339469	-0.00414002	-0.00467954
-0.700485	-0.289996	-0.00411014	-0.00474759
-0.667128	-0.229131	-0.00365306	-0.0045152
-0.633772	-0.156881	-0.00384886	-0.0048721
-0.600415	-0.0707369	-0.00455745	-0.00464563
-0.567059	0.02562	-0.00430518	-0.00460836
-0.533703	0.136483	-0.00384613	-0.00558463
-0.500346	0.256322	-0.00403502	-0.00497561
-0.46699	0.38973	-0.00397058	-0.00583309
-0.433633	0.529886	-0.00439895	-0.00470132
-0.400277	0.67897	-0.00389445	-0.0059114
-0.366921	0.831102	-0.00452395	-0.00499743
-0.333564	0.987758	-0.00489587	-0.00598218
-0.300208	1.14126	-0.00407686	-0.0053006
-0.266851	1.29362	-0.0044902	-0.00502662
-0.233495	1.43414	-0.00430961	-0.00542952
-0.200138	1.56723	-0.00404351	-0.00584035
-0.166782	1.68396	-0.00454766	-0.0059002
-0.133426	1.78561	-0.00511883	-0.00577267
-0.100069	1.86559	-0.00424757	-0.00542879
-0.0667128	1.9251	-0.00543127	-0.00592381
-0.0333564	1.9608	-0.00473051	-0.0054651
0	1.9737	-0.00453581	-0.00505374
0.0333564	1.96059	-0.00417038	-0.00576232
0.0667128	1.92509	-0.00440668	-0.00537262
0.100069	1.86747	-0.00438878	-0.00563255
0.133426	1.78901	-0.00402438	-0.00547679
0.166782	1.69273	-0.00450819	-0.00525112
0.200138	1.58006	-0.00385668	-0.00575954
0.233495	1.45391	-0.0047076	-0.00550997
0.266851	1.31644	-0.00403703	-0.00575857
0.300208	1.17382	-0.00483816	-0.00559516
0.333564	1.02301	-0.00429514	-0.00524751
0.366921	0.874758	-0.00423134	-0.00551364
0.400277	0.722127	-0.00447738	-0.00588622
0.433633	0.574905	-0.00418174	-0.00447433
0.46699	0.428099	-0.00469201	-0.00488437
0.500346	0.289619	-0.00508467	-0.00505531
0.533703	0.155214	-0.00482272	-0.00603
0.567059	0.0311074	-0.00464748	-0.00522011
0.600415	-0.0870797	-0.00428277	-0.00533108
0.633772	-0.192904	-0.00436844	-0.00578149
0.667128	-0.293111	-0.00414511	-0.00594194
0.700485	-0.380634	-0.00500599	-0.00574131
0.733841	-0.459941	-0.00498937	-0.00485693
0.767197	-0.527256	-0.004826	-0.0057787
0.800554	-0.587093	-0.00508886	-0.00584552
0.83391	-0.635949	-0.00552187	-0.00535419
0.867267	-0.676424	-0.00564808	-0.0054236
0.900623	-0.707701	-0.00561665	-0.00579038
0.933979	-0.733182	-0.00604956	-0.00587852
0.967336	-0.748361	-0.00629236	-0.00631602
1.00069	-0.757439	-0.00684929	-0.00657926
1.03405	-0.76143	-0.00691511	-0.00666304
1.06741	-0.7596	-0.00659428	-0.0068012
1.10076	-0.753364	-0.00734244	-0.00671745
1.13412	-0.742464	-0.00699939	-0.00669672
1.16747	-0.728073	-0.00787577	-0.00729153
1.20083	-0.711769	-0.00770188	-0.00720643
1.23419	-0.693073	-0.00868356	-0.00760029
1.26754	-0.672987	-0.00911161	-0.00771332
1.3009	-0.652626	-0.00941296	-0.00735522
1.33426	-0.631836	-0.00950167	-0.00756501
1.36761	-0.611037	-0.0105216	-0.00803793
1.40097	-0.589845	-0.0106238	-0.00921986
1.43433	-0.57088	-0.0115132	-0.00952974
1.46768	-0.552786	-0.0116265	-0.00930845
1.50104	-0.535507	-0.0119094	-0.0101181
1.53439	-0.518219	-0.0125401	-0.0103203
1.56775	-0.50349	-0.0132713	-0.0106171
1.60111	-0.487718	-0.0142912	-0.0110834
1.63446	-0.47407	-0.0149022	-0.0117417
1.66782	-0.459683	-0.0155249	-0.0125945
1.70118	-0.446044	-0.0165738	-0.0125908
1.73453	-0.433542	-0.0168218	-0.0132623
1.76789	-0.420574	-0.0181666	-0.0139045
1.80125	-0.407727	-0.0189749	-0.0152282
1.8346	-0.395513	-0.0198366	-0.0153075
1.86796	-0.383146	-0.0216515	-0.0166537
1.90132	-0.371317	-0.0225884	-0.0168323
1.93467	-0.359404	-0.0232501	-0.017905
1.96803	-0.347019	-0.0249455	-0.0186517
2.00138	-0.335102	-0.0271539	-0.0200875
2.03474	-0.322955	-0.027805	-0.0208897
2.0681	-0.311612	-0.0291737	-0.0217877
2.10145	-0.299312	-0.0303714	-0.0233097
2.13481	-0.28652	-0.0320561	-0.024153
2.16817	-0.274588	-0.0332255	-0.0253126
2.20152	-0.261426	-0.035343	-0.0271097
2.23488	-0.249329	-0.036924	-0.0285026
2.26824	-0.236835	-0.0388511	-0.0298163
2.30159	-0.223726	-0.0404991	-0.031594
2.33495	-0.209715	-0.0427787	-0.0329516
2.36831	-0.195713	-0.044358	-0.033464
2.40166	-0.18243	-0.0461491	-0.0363525
2.43502	-0.168247	-0.0484443	-0.0376877
2.46837	-0.154115	-0.0508804	-0.0390332
2.50173	-0.139256	-0.0528285	-0.0415342
2.53509	-0.125885	-0.0546515	-0.0436579
2.56844	-0.111028	-0.0575803	-0.0448415
2.6018	-0.0969164	-0.0596634	-0.0477827
2.63516	-0.0829869	-0.0634989	-0.0486756
2.66851	-0.0698202	-0.0661792	-0.0515005
2.70187	-0.0570218	-0.0689471	-0.0532668
2.73523	-0.04341	-0.0725674	-0.0564238
2.76858	-0.0307217	-0.075807	-0.0589608
2.80194	-0.0192041	-0.0800432	-0.0605195
2.83529	-0.00834896	-0.0853923	-0.0645141
2.86865	0.00212939	-0.0894693	-0.0664892
2.90201	0.0119902	-0.0951374	-0.069766
2.93536	0.0211923	-0.101478	-0.0738613
2.96872	0.0282871	-0.107228	-0.0781381
3.00208	0.0345788	-0.114134	-0.0815034
3.03543	0.0416972	-0.121606	-0.086759
3.06879	0.046654	-0.129909	-0.0910257
3.10215	0.0519761	-0.137873	-0.0964157
3.1355	0.0554854	-0.147099	-0.102051
3.16886	0.0577052	-0.15689	-0.108048
3.20222	0.0607262	-0.166446	-0.115598
3.23557	0.062124	-0.177592	-0.122703
3.26893	0.0627114	-0.188766	-0.130624
3.30228	0.0630001	-0.200465	-0.139601
3.33564	0.0626172	-0.213338	-0.148945
3.369	0.0624282	-0.225314	-0.157537
3.40235	0.0619279	-0.238304	-0.167237
3.43571	0.0605966	-0.252366	-0.177352
3.46907	0.0602143	-0.267081	-0.18958
3.50242	0.0600065	-0.282555	-0.200346
3.53578	0.0591413	-0.298188	-0.212977
3.56914	0.0583827	-0.31361	-0.225774
3.60249	0.0583828	-0.331485	-0.238817
3.63585	0.0579071	-0.347432	-0.252734
3.66921	0.0578655	-0.364819	-0.266704
3.70256	0.0576041	-0.382341	-0.280841
3.73592	0.0583572	-0.399618	-0.296503
3.76927	0.0584821	-0.416383	-0.311845
3.80263	0.0590777	-0.433155	-0.328428
3.83599	0.0593633	-0.447634	-0.344855
3.86934	0.0601738	-0.461473	-0.361763
3.9027	0.060706	-0.472415	-0.377972
3.93606	0.0620499	-0.480388	-0.395412
3.96941	0.0621011	-0.486775	-0.411099
4.00277	0.0632639	-0.486914	-0.427164
4.03613	0.0642003	-0.483242	-0.440623
4.06948	0.0644297	-0.471929	-0.453377
4.10284	0.0656227	-0.454523	-0.463258
4.13619	0.067228	-0.427986	-0.470851
4.16955	0.067527	-0.393002	-0.474251
4.20291	0.0684775	-0.346917	-0.473727
4.23626	0.0687945	-0.290036	-0.468231
4.26962	0.0689444	-0.219839	-0.456157
4.30298	0.0695175	-0.137674	-0.437094
4.33633	0.0698248	-0.0421301	-0.410227
4.36969	0.0699625	0.0645125	-0.375203
4.40305	0.0696557	0.186647	-0.32907
4.4364	0.0681106	0.318643	-0.273808
4.46976	0.0672002	0.463948	-0.205049
4.50312	0.0660981	0.614324	-0.126666
4.53647	0.0639071	0.775997	-0.0348848
4.56983	0.0621179	0.937361	0.067692
4.60318	0.0596892	1.10322	0.183857
4.63654	0.0572684	1.26378	0.308088
4.6699	0.0547145	1.42177	0.44453
4.70325	0.0520069	1.56764	0.586337
4.73661	0.0486429	1.70365	0.736909
4.76997	0.0448693	1.82086	0.886328
4.80332	0.0421994	1.92263	1.04159
4.83668	0.0384666	1.99964	1.18993
4.87004	0.035103	2.05606	1.33447
4.90339	0.0316416	2.08658	1.46987
4.93675	0.0284887	2.09278	1.59458
4.97011	0.0253996	2.07375	1.70321
5.00346	0.0219985	2.02927	1.79648
5.03682	0.0195799	1.96433	1.86904
5.07017	0.0173939	1.8774	1.92095
5.10353	0.0145418	1.7731	1.95059
5.13689	0.0125202	1.65087	1.95803
5.17024	0.00977689	1.51861	1.94168
5.2036	0.00824344	1.37275	1.90465
5.23696	0.00698379	1.22269	1.84734
5.27031	0.00480176	1.06442	1.76734
5.30367	0.00333305	0.907167	1.67363
5.33703	0.00237679	0.748257	1.56385
5.37038	0.00147073	0.594087	1.44297
5.40374	0.00107518	0.440328	1.31057
5.43709	0.00132325	0.296199	1.17315
5.47045	0.00027861	0.155877	1.02871
5.50381	-4.178e-05	0.0260688	0.884504
5.53716	-0.00105251	-0.0967727	0.736722
5.57052	-0.00073108	-0.208305	0.594425
5.60388	-0.00133815	-0.312035	0.452371
5.63723	-0.00211233	-0.402242	0.318567
5.67059	-0.00205531	-0.484604	0.187667
5.70395	-0.00310493	-0.555266	0.0670881
5.7373	-0.00375261	-0.617211	-0.0491231
5.77066	-0.00422921	-0.667622	-0.152975
5.80402	-0.00569571	-0.710075	-0.251315
5.83737	-0.00567743	-0.742796	-0.337795
5.87073	-0.00615281	-0.768459	-0.416591
5.90408	-0.00716204	-0.785318	-0.483755
5.93744	-0.00783718	-0.794766	-0.544021
5.9708	-0.00878789	-0.798505	-0.593873
6.00415	-0.00940726	-0.796317	-0.635848
6.03751	-0.00950476	-0.79025	-0.669382
6.07087	-0.0109028	-0.778949	-0.696281
6.10422	-0.0110815	-0.764803	-0.71471
6.13758	-0.0118482	-0.746855	-0.727484
6.17094	-0.0119679	-0.728195	-0.734352
6.20429	-0.01174	-0.707822	-0.735092
6.23765	-0.0125543	-0.686998	-0.731463
6.271	-0.0117698	-0.665031	-0.723918
6.30436	-0.0112744	-0.64408	-0.713161
6.33772	-0.0115623	-0.622779	-0.699701
6.37107	-0.0108299	-0.602999	-0.684748
6.40443	-0.0109334	-0.583233	-0.667522
6.43779	-0.00951303	-0.564818	-0.649866
6.47114	-0.00904903	-0.546907	-0.631425
6.5045	-0.00768682	-0.530016	-0.612971
6.53786	-0.00697977	-0.514281	-0.594869
6.57121	-0.00660546	-0.499123	-0.577228
6.60457	-0.00553669	-0.48474	-0.560181
6.63793	-0.0047333	-0.470642	-0.543523
6.67128	-0.00393027	-0.457313	-0.528069
6.70464	-0.00279346	-0.443381	-0.513799
6.73799	-0.0025773	-0.430625	-0.497977
6.77135	-0.00139794	-0.417764	-0.48477
6.80471	-0.00164948	-0.405127	-0.470993
6.83806	-0.00104018	-0.392916	-0.457795
6.87142	-0.00144972	-0.380177	-0.444797
6.90478	-0.00086296	-0.367488	-0.432521
6.93813	-0.00068079	-0.354608	-0.420303
6.97149	-0.00069261	-0.342798	-0.408942
7.00485	-0.00015385	-0.32964	-0.396239
7.0382	0.00015628	-0.316219	-0.384942
7.07156	0.0003078	-0.304077	-0.373121
7.10492	0.00044723	-0.291084	-0.361603
7.13827	0.00142609	-0.278535	-0.349622
7.17163	0.00199738	-0.265314	-0.337389
7.20498	0.00244756	-0.250924	-0.324914
7.23834	0.00425317	-0.237818	-0.313773
7.2717	0.00492025	-0.223712	-0.300746
7.30505	0.00614946	-0.209215	-0.288364
7.33841	0.00653628	-0.194816	-0.275127
7.37177	0.00842945	-0.180619	-0.263671
7.40512	0.00949366	-0.1657	-0.250053
7.43848	0.0105959	-0.151058	-0.236535
7.47184	0.0127161	-0.135928	-0.222724
7.50519	0.0139502	-0.121238	-0.209302
7.53855	0.0151794	-0.106883	-0.196228
7.5719	0.0162848	-0.0923559	-0.181876
7.60526	0.0175183	-0.0783627	-0.168233
7.63862	0.0185552	-0.0646174	-0.153664
7.67197	0.020034	-0.0507272	-0.139146
7.70533	0.0210309	-0.0385806	-0.126552
7.73869	0.021676	-0.0261482	-0.112354
7.77204	0.0231511	-0.0146031	-0.0992381
7.8054	0.0238215	-0.00407347	-0.0853208
7.83876	0.0239826	0.00537175	-0.0720559
7.87211	0.0248102	0.0148034	-0.0586533
7.90547	0.0253264	0.0227647	-0.0466798
7.93883	0.0253276	0.0304951	-0.0358357
7.97218	0.0247878	0.0367408	-0.0249806
8.00554	0.0252829	0.0423146	-0.0148128
8.03889	0.0257474	0.0469086	-0.0046626
8.07225	0.0246867	0.0508856	0.00389191
8.10561	0.0253095	0.0549276	0.0112195
8.13896	0.0242849	0.0559918	0.0193167
8.17232	0.0243759	0.0579022	0.0249741
8.20568	0.0235859	0.0596994	0.030839
8.23903	0.0233082	0.0589842	0.0350427
8.27239	0.0235378	0.0596848	0.0400544
8.30575	0.0225853	0.0598164	0.0429985
8.3391	0.0217472	0.058921	0.0452108
8.37246	0.0213628	0.0590656	0.0467678
8.40582	0.0209859	0.0580615	0.0487048
8.43917	0.0207491	0.0572872	0.0500125
8.47253	0.0204159	0.0566188	0.0503327
8.50588	0.0200195	0.0564457	0.0505744
8.53924	0.0189589	0.0565485	0.0504131
8.5726	0.0187771	0.0558043	0.0509167
8.60595	0.0179572	0.056847	0.0507011
8.63931	0.017022	0.0568874	0.0499792
8.67267	0.0164212	0.056965	0.0496543
8.70602	0.0157885	0.0584296	0.0502345
8.73938	0.0142949	0.0584005	0.0501226
8.77274	0.0129606	0.0591011	0.0506012
8.80609	0.011854	0.0600002	0.0505321
8.83945	0.0100436	0.0613597	0.0507397
8.8728	0.00901145	0.0615271	0.0519078
8.90616	0.00802808	0.0626097	0.0525973
8.93952	0.00686604	0.0637475	0.0525124
8.97287	0.0053581	0.0643556	0.0534955
9.00623	0.00530352	0.0651061	0.0533316
9.03959	0.00363838	0.0662379	0.0552144
9.07294	0.0024709	0.0679271	0.0561266
9.1063	0.00270676	0.0680894	0.0563391
9.13966	0.00118129	0.0691792	0.0577858
9.17301	0.0013803	0.0694801	0.0594252
9.20637	-5.18e-05	0.0701035	0.0599819
9.23973	-0.00020456	0.0693411	0.0615684
9.27308	-0.0011521	0.0699082	0.0616741
9.30644	-0.0017348	0.0693221	0.0625044
9.33979	-0.00129587	0.0690443	0.0630177
9.37315	-0.00150604	0.0677827	0.0632351
9.40651	-0.00172376	0.0665458	0.0632115
9.43986	-0.00161646	0.0651522	0.0640722
9.47322	-0.0017952	0.0635937	0.0633792
9.50658	-0.00226253	0.0612445	0.0632858
9.53993	-0.00219967	0.0587599	0.062805
9.57329	-0.00223839	0.0555779	0.0620786
9.60665	-0.00289255	0.052431	0.0604971
9.64	-0.00293711	0.0495662	0.0590873
9.67336	-0.00355401	0.0456276	0.0575583
9.70672	-0.00314035	0.0420814	0.0552495
9.74007	-0.00332104	0.0391405	0.0531666
9.77343	-0.00478049	0.0357735	0.0501748
9.80678	-0.00418724	0.0321238	0.0477079
9.84014	-0.00494497	0.0287904	0.0449773
9.8735	-0.00484469	0.0254147	0.0417581
9.90685	-0.00545237	0.02254	0.0388142
9.94021	-0.00583266	0.0188823	0.0365687
9.97357	-0.00536212	0.0160402	0.0322628
10.0069	-0.00564991	0.0132236	0.0285968
10.0403	-0.00591243	0.0108647	0.0261862
10.0736	-0.00514781	0.00872194	0.0225128
10.107	-0.00533938	0.00653962	0.0201049
10.1403	-0.00592813	0.00488511	0.0161972
10.1737	-0.00583436	0.00292425	0.014431
10.2071	-0.00490322	0.0014267	0.0117073
10.2404	-0.00522101	-0.00044626	0.00982474
10.2738	-0.00536525	-0.00100234	0.00751924
10.3071	-0.00575699	-0.00159382	0.00636574
10.3405	-0.00451742	-0.00228894	0.00413291
10.3738	-0.00442135	-0.002747	0.00237871
10.4072	-0.00446679	-0.00409874	0.00214924
10.4406	-0.00402267	-0.00370045	0.00051791
10.4739	-0.00430315	-0.00379344	0.00031516
10.5073	-0.00374527	-0.00378928	-0.0009053
10.5406	-0.00371257	-0.00415659	-0.00037559
10.574	-0.0042989	-0.00493592	-0.00180934
10.6073	-0.00359233	-0.00539653	-0.00206403
10.6407	-0.00317688	-0.00574413	-0.00254457
10.6741	-0.00317919	-0.00602231	-0.00173445
10.7074	-0.00316019	-0.00704041	-0.00227859
10.7408	-0.00261281	-0.00669301	-0.00285001
10.7741	-0.00233767	-0.00741537	-0.00234776
10.8075	-0.00214061	-0.00733326	-0.00290283
10.8408	-0.00176415	-0.00780467	-0.00336402
10.8742	-0.00104951	-0.00843905	-0.00375193
10.9075	-0.00086269	-0.00918917	-0.00393949
10.9409	-0.00027554	-0.0089738	-0.00468363
10.9743	0.00046093	-0.00926213	-0.00465965
11.0076	0.000817	-0.0100345	-0.00479258
11.041	0.00157538	-0.00986765	-0.00523975
11.0743	0.00249958	-0.00949117	-0.00586991
11.1077	0.00345606	-0.00910613	-0.00607292
11.141	0.00388195	-0.00922794	-0.00658274
11.1744	0.00411423	-0.00921431	-0.00681201
11.2078	0.00510447	-0.00865603	-0.00692468
11.2411	0.00671213	-0.00936226	-0.0073627
11.2745	0.00684852	-0.00813895	-0.00774669
11.3078	0.00818951	-0.00718831	-0.00681706
11.3412	0.00840943	-0.0061142	-0.00670877
11.3745	0.00929167	-0.00429502	-0.00648304
11.4079	0.0101952	-0.00332454	-0.0067313
11.4412	0.010481	-0.0028262	-0.00583925
11.4746	0.0106087	-0.00158907	-0.00480001
11.508	0.0108362	-0.00015741	-0.00474296
11.5413	0.0106386	0.00137218	-0.00408952
11.5747	0.0105446	0.00255601	-0.00252652
11.608	0.0105386	0.00271134	-0.00195031
11.6414	0.0100655	0.00362522	-0.00096822
11.6747	0.00954836	0.00468214	1.152e-05
11.7081	0.00925807	0.0046473	0.00108905
11.7415	0.00943898	0.0057234	0.0008026
11.7748	0.00815041	0.00510452	0.0019275
11.8082	0.00743519	0.00536984	0.00285029
11.8415	0.00755089	0.00550882	0.00259447
11.8749	0.0053571	0.00472047	0.00294334
11.9082	0.00552244	0.00543942	0.00329982
11.9416	0.00356778	0.00493803	0.00335035
11.975	0.00278857	0.0040998	0.00330182
12.0083	0.00309319	0.00277761	0.00269574
12.0417	0.00242771	0.00347492	0.00197814
12.075	0.00173226	0.00306318	0.00188279
12.1084	0.00184273	0.00269984	0.00117338
12.1417	0.00082183	0.00286001	0.00024032
12.1751	0.00058529	0.00311214	0.00042697
12.2084	-0.00098761	0.00394606	-0.00024353
12.2418	-0.00137507	0.00350457	-0.00090831
12.2752	-0.00163746	0.00363693	-0.00101253
12.3085	-0.00124691	0.00405711	-0.00097378
12.3419	-0.00310888	0.00507185	-0.00136501
12.3752	-0.0037194	0.00526484	-0.00135076
12.4086	-0.00444092	0.00621206	-0.00117079
12.4419	-0.0043463	0.00651756	-0.00113192
12.4753	-0.0056467	0.00679546	-0.00045046
12.5087	-0.0063805	0.00759306	-0.00049965
12.542	-0.00674747	0.00771838	0.00036435
12.5754	-0.00694012	0.00837875	0.0008354
12.6087	-0.00700992	0.0083173	0.00200411
12.6421	-0.00726529	0.00959026	0.00266147
12.6754	-0.00802138	0.00967366	0.00352893
12.7088	-0.00796162	0.010092	0.00452147
12.7421	-0.0074859	0.00990471	0.00557568
12.7755	-0.00733877	0.010517	0.00570901
12.8089	-0.00676027	0.0101461	0.00654645
12.8422	-0.00595627	0.0105805	0.00747116
12.8756	-0.00579522	0.0110855	0.00790618
12.9089	-0.00527896	0.0114188	0.0089803
12.9423	-0.00493215	0.0106061	0.00859726
12.9756	-0.00337791	0.0107255	0.00967395
13.009	-0.00287065	0.0109312	0.0103376
13.0424	-0.00193973	0.0107064	0.0109334
13.0757	-0.00039546	0.0101554	0.0105352
13.1091	0.00026924	0.010449	0.0104574
13.1424	0.00123135	0.00998952	0.0101874
13.1758	0.00157771	0.0101076	0.0109587
13.2091	0.00269761	0.00976546	0.0110422
13.2425	0.00306743	0.0100349	0.0101625
13.2759	0.00493666	0.00939475	0.0102596
13.3092	0.00488199	0.00915899	0.0104732
13.3426	0.00496639	0.00863742	0.0105702
13.3759	0.00588394	0.00928431	0.0107537
13.4093	0.00612162	0.0089708	0.0107492
13.4426	0.00593707	0.00906084	0.0105506
13.476	0.00703459	0.00929792	0.00973415
13.5093	0.0068156	0.00849193	0.0102962
13.5427	0.00653752	0.00837345	0.0111381
13.5761	0.00739086	0.00741928	0.0100384
13.6094	0.00692408	0.0071129	0.0102157
13.6428	0.0071739	0.00671684	0.00940077
13.6761	0.00614421	0.00579263	0.0093168
13.7095	0.0073507	0.00484491	0.00859783
13.7428	0.00656914	0.00417739	0.00839106
13.7762	0.0060652	0.00308969	0.00804829
13.8096	0.00611763	0.00303025	0.00682977
13.8429	0.0059602	0.00199977	0.0070608
13.8763	0.00558486	0.00134198	0.00640148
13.9096	0.00565512	0.00021859	0.0056398
13.943	0.00539624	-0.00106749	0.00477347
13.9763	0.00510592	-0.00165296	0.00381375
14.0097	0.00458408	-0.00256542	0.00324231
14.043	0.0045423	-0.00282526	0.00224075
14.0764	0.00405822	-0.0032834	0.00134391
14.1098	0.00365516	-0.00387606	0.00099069
14.1431	0.00230441	-0.00464367	-0.00045779
14.1765	0.00199489	-0.00454908	0.00020346
14.2098	0.00142814	-0.00419452	-0.00112951
14.2432	0.00019253	-0.00350022	-0.00271333
14.2765	0.00031864	-0.00396279	-0.0018733
14.3099	-0.00023421	-0.00378084	-0.00175953
14.3433	-0.00145415	-0.00438899	-0.00248286
14.3766	-0.00231118	-0.00323805	-0.00234565
14.41	-0.00182274	-0.00330183	-0.00275532
14.4433	-0.00284323	-0.00265592	-0.00249479
14.4767	-0.00320497	-0.0030203	-0.0031321
14.51	-0.00276333	-0.00244683	-0.00242737
14.5434	-0.00239051	-0.00245858	-0.00203572
14.5768	-0.00216466	-0.00172476	-0.00113623
14.6101	-0.00185133	-0.00198266	-0.00120837
14.6435	-0.0013608	-0.00235302	-0.00063303
14.6768	-9.78e-06	-0.00058414	-7.977e-05
14.7102	0.00055263	-0.00051399	0.00083925
14.7435	0.00113516	-0.00039594	0.00060469
14.7769	0.00189353	0.00034161	0.00101129
14.8102	0.0025698	0.00125927	0.00164406
14.8436	0.00388231	0.00189777	0.00244045
14.877	0.00538102	0.00204387	0.0029148
14.9103	0.00653366	0.00330335	0.00469693
14.9437	0.00693744	0.00393759	0.00417794
14.977	0.00836483	0.00514274	0.00495133
15.0104	0.00840383	0.00601967	0.00566644

[truncated: 3 more sheets: Figure S7, Figure S8, Figure S9]
